# Supplementary material for: Prevalence and Correlates of Bacterial Vaginosis in Different Sub-Populations of Women in Sub-Saharan Africa: A Cross-Sectional Study
Source: PLoS One. 2014 Oct 7;9(10):e109670. doi: 10.1371/journal.pone.0109670 (PMC4188821; doi:10.1371/journal.pone.0109670)
Supplement: Table S1 — Dataset. (XLS) [file pone.0109670.s001.xls]

## Sheet: Data
grouptxt	nugent0	nugent1	age	parity	washVagina0	candida	trichomonas	chlamydia	gonorrhea	syphilis	HIV	HSV2	ectopy	education	marit_status	sexparlifecat	sexpar3mcat	partnerCircumcised	partnerCondom	FrequencySex	FrequencyUP	contraceptive	washVagina	washProductsTxt	sexRiskTaking	psa	antibiotcs
1: Adults - Kenya	4	0	25	2	1	0	0	0	0	0	0	0	0	1: None/some pri	2: Married	2: 2-3	2: 1	1: Yes	2: No	2: 11-30 times	3: >= 10 times	4: Progesteron only	1	3: Water and soap	3: High	0.5	0
1: Adults - Kenya	0		32	3	1	0	0	0	0	0	0	1	1	2: Prim/some sec	2: Married	2: 2-3	2: 1	5: Not Applicabl	5: Not Applicabl	5: Not Applicabl	5: Not Applicabl	4: Progesteron only	1	2: Water/fingers only	1: Low	0	0
1: Adults - Kenya	0	0	29	3	1	0	0	0	0	0	0	0	0	2: Prim/some sec	2: Married	1: 1	2: 1	1: Yes	2: No	3: >30 times	3: >= 10 times	4: Progesteron only	1	3: Water and soap	1: Low	1	0
1: Adults - Kenya	0	0	25	1	1	0	0	0	0	0	0	0	1	3: Sec/higher	2: Married	2: 2-3	2: 1	1: Yes	2: No	3: >30 times	3: >= 10 times	3: Combined Hormones	1	2: Water/fingers only	1: Low	0	0
1: Adults - Kenya	0	0	24	1	1	0	0	0	0	0	0	1	1	1: None/some pri	3: Sep/Div/Wid	2: 2-3	1: 0	5: Not Applicabl	5: Not Applicabl	5: Not Applicabl	5: Not Applicabl	1: None	1	3: Water and soap	1: Low	0	0
1: Adults - Kenya			32	4	1	0	0	0	0	0	0	0	0	1: None/some pri	3: Sep/Div/Wid	2: 2-3	3: >1	1: Yes	2: No	3: >30 times	3: >= 10 times	3: Combined Hormones	1	4: Cloth/Biting substanc	2: Mediu	0	0
1: Adults - Kenya			20	0	1	0	0	1	0	0	0	0	0	3: Sec/higher	1: Never married	1: 1	2: 1	5: Not Applicabl	5: Not Applicabl	5: Not Applicabl	5: Not Applicabl	1: None	1	3: Water and soap	1: Low	0	0
1: Adults - Kenya	0	0	26	2	1	0	0	0	0	0	0	0	0	2: Prim/some sec	3: Sep/Div/Wid	3: >3	2: 1	1: Yes	2: No	3: >30 times	3: >= 10 times	2: Condoms (only)	1	2: Water/fingers only	1: Low	0	0
1: Adults - Kenya	0	0	19	0	1	0	0	0	0	0	0	0	0	2: Prim/some sec	1: Never married	2: 2-3	3: >1	1: Yes	2: No	1: <=10 times	2: <10 times	2: Condoms (only)	1	4: Cloth/Biting substanc	2: Mediu	0	0
1: Adults - Kenya		8	30	2	1	0	0	0	0	0	0	0	1	3: Sec/higher	2: Married	1: 1	2: 1	1: Yes	1: Yes	1: <=10 times	1: Never	2: Condoms (only)	0	1: None	1: Low	0	0
1: Adults - Kenya	0		25	1	0	0	0	0	0	0	0	0	1	3: Sec/higher	2: Married	1: 1	2: 1	1: Yes	2: No	2: 11-30 times	3: >= 10 times	4: Progesteron only	0	2: Water/fingers only	2: Mediu	1	0
1: Adults - Kenya	0	1	24	1	1	0	0	0	0	0	0	0	0	3: Sec/higher	2: Married	2: 2-3	2: 1	1: Yes	2: No	3: >30 times	3: >= 10 times	4: Progesteron only	1	2: Water/fingers only	2: Mediu	0	0
1: Adults - Kenya	8	8	24	2	1	0	0	0	0	0	0	0	0	2: Prim/some sec	2: Married	2: 2-3	2: 1	1: Yes	2: No	2: 11-30 times	3: >= 10 times	4: Progesteron only	1	3: Water and soap	2: Mediu	0.5	0
1: Adults - Kenya	0	7	31	2	1	0	0	0	0	0	0	1	0	3: Sec/higher	1: Never married	3: >3	2: 1	5: Not Applicabl	5: Not Applicabl	5: Not Applicabl	5: Not Applicabl	2: Condoms (only)	1	2: Water/fingers only	1: Low	0	0
1: Adults - Kenya	5	0	30	3	1	0	0	1	0	0	0	1	0	2: Prim/some sec	2: Married	3: >3	2: 1	1: Yes	2: No	2: 11-30 times	3: >= 10 times	4: Progesteron only	1	4: Cloth/Biting substanc	2: Mediu	0.5	0
1: Adults - Kenya	7	0	29	2	1	0	0	0	0	0	0	0	1	1: None/some pri	2: Married	1: 1	2: 1	1: Yes	2: No	2: 11-30 times	3: >= 10 times	4: Progesteron only	0	1: None	2: Mediu	0	0
1: Adults - Kenya	0	0	24	2	0	0	0	0	1	0	0	1	0	1: None/some pri	2: Married	3: >3	2: 1	1: Yes	2: No	2: 11-30 times	3: >= 10 times	4: Progesteron only	0	1: None	2: Mediu	0	0
3: Pregnant - Kenya	0	0	26	3	1	0	0	0	0	0	0	1	1	2: Prim/some sec	2: Married	2: 2-3	2: 1	1: Yes	2: No	3: >30 times	3: >= 10 times	6: Pregnant	0	1: None	1: Low	0	0
1: Adults - Kenya	10	10	23	1	1	0	0	0	0	0	0	0	1	1: None/some pri	2: Married	1: 1	2: 1	1: Yes	2: No	3: >30 times	3: >= 10 times	4: Progesteron only	0	1: None	2: Mediu	0	0
1: Adults - Kenya		0	21	2	1	0	0	0	0	0	0	0	1	1: None/some pri	2: Married	2: 2-3	2: 1	1: Yes	2: No	1: <=10 times	2: <10 times	3: Combined Hormones	0	2: Water/fingers only	2: Mediu	0	0
1: Adults - Kenya	0	5	22	3	0	0	0	0	0	0	0	0	1	2: Prim/some sec	2: Married	2: 2-3	2: 1	1: Yes	1: Yes	2: 11-30 times	1: Never	4: Progesteron only	1	3: Water and soap	1: Low	0	0
1: Adults - Kenya	0	0	18	0	1	0	0	0	0	0	0	0	0	3: Sec/higher	1: Never married	2: 2-3	2: 1	1: Yes	1: Yes	2: 11-30 times	1: Never	2: Condoms (only)	0	1: None	2: Mediu	0	0
1: Adults - Kenya	0	6	25	1	1	0	0	0	0	0	0	0	0	3: Sec/higher	2: Married	2: 2-3	2: 1	1: Yes	2: No	2: 11-30 times	3: >= 10 times	5: IUD	1	3: Water and soap	1: Low	0	1
1: Adults - Kenya	8	1	28	1	1	0	0	0	0	0	0	0	0	3: Sec/higher	2: Married	2: 2-3	2: 1	1: Yes	2: No	3: >30 times	3: >= 10 times	4: Progesteron only	0	1: None	2: Mediu	0	0
1: Adults - Kenya	0	0	33	0	1	0	0	0	0	0	0	0	1	2: Prim/some sec	1: Never married	3: >3	2: 1	1: Yes	1: Yes	3: >30 times	3: >= 10 times	2: Condoms (only)	1	3: Water and soap	2: Mediu	1	0
1: Adults - Kenya	1		31	3	1	0	0	0	0	0	0	0	0	2: Prim/some sec	3: Sep/Div/Wid	3: >3	2: 1	1: Yes	2: No	1: <=10 times	2: <10 times	3: Combined Hormones	1	2: Water/fingers only	2: Mediu	0	0
1: Adults - Kenya	0	0	24	2	0	0	0	0	0	0	0	0	0	1: None/some pri	1: Never married	3: >3	2: 1	1: Yes	2: No	1: <=10 times	2: <10 times	3: Combined Hormones	0	2: Water/fingers only	3: High	0	0
1: Adults - Kenya			35	3	1	0	0	0	0	0	0	0	1	2: Prim/some sec	2: Married	2: 2-3	2: 1	1: Yes	2: No	1: <=10 times	2: <10 times	1: None	1	3: Water and soap	1: Low	0	0
1: Adults - Kenya	10	10	22	0	1	0	0	0	0	0	0	0	0	3: Sec/higher	1: Never married	2: 2-3	2: 1	1: Yes	1: Yes	1: <=10 times	1: Never	2: Condoms (only)	0	1: None	1: Low	1	0
1: Adults - Kenya		0	23	1	1	0	0	0	0	0		0	1	3: Sec/higher	1: Never married	2: 2-3	1: 0	5: Not Applicabl	5: Not Applicabl	5: Not Applicabl	5: Not Applicabl	4: Progesteron only	1	2: Water/fingers only	1: Low	0	0
1: Adults - Kenya	0	0	27	1	0	0	0	0	0	0	0	1	0	2: Prim/some sec	2: Married	3: >3	2: 1	1: Yes	2: No	2: 11-30 times	3: >= 10 times	4: Progesteron only	0	1: None	2: Mediu	0	0
1: Adults - Kenya	4	0	18	0	1	0	1	0	0	0	0	0	1	2: Prim/some sec	1: Never married	1: 1	2: 1	1: Yes	1: Yes	1: <=10 times	1: Never	2: Condoms (only)	1	2: Water/fingers only	1: Low	0	1
1: Adults - Kenya		0	32	3	1	0	0	0	0	0	0	0	1	2: Prim/some sec	2: Married	2: 2-3	2: 1	1: Yes	2: No	3: >30 times	3: >= 10 times	4: Progesteron only	1	3: Water and soap	2: Mediu	0	0
1: Adults - Kenya	10	10	19	0	0	0	0	0	0	0	0	0	0	3: Sec/higher	1: Never married	2: 2-3	2: 1	1: Yes	2: No	1: <=10 times	2: <10 times	2: Condoms (only)	0	1: None	2: Mediu	0	1
1: Adults - Kenya	10	10	29	1	0	1	0	0	0	0	0	0	1	3: Sec/higher	2: Married	1: 1	2: 1	1: Yes	2: No	3: >30 times	3: >= 10 times	3: Combined Hormones	0	2: Water/fingers only	2: Mediu	0	0
1: Adults - Kenya	10	6	24	1	0	1	0	0	0	0	0	0	0	3: Sec/higher	2: Married	2: 2-3	2: 1	1: Yes	2: No	3: >30 times	3: >= 10 times	3: Combined Hormones	0	1: None	2: Mediu	0	0
1: Adults - Kenya	0	0	20	0	1	0	0	0	0	0	0	0	0	2: Prim/some sec	1: Never married	1: 1	2: 1	5: Not Applicabl	5: Not Applicabl	5: Not Applicabl	5: Not Applicabl	1: None	1	3: Water and soap	1: Low	0	1
5: Adolescents - K.	0	0	17	0	0	0	0	0	0	0	0	0	0	3: Sec/higher	1: Never married	3: >3	2: 1	1: Yes	1: Yes	1: <=10 times	2: <10 times	2: Condoms (only)	1	2: Water/fingers only	3: High	0	0
5: Adolescents - K.	1	0	17	0	1	0	0	0	0	0	0	0	0	2: Prim/some sec	1: Never married	1: 1	1: 0	5: Not Applicabl	5: Not Applicabl	5: Not Applicabl	5: Not Applicabl	2: Condoms (only)	1	3: Water and soap	1: Low	0	0
5: Adolescents - K.	0	7	16	0	1	0	0	0	0	0	0	0	1	2: Prim/some sec	1: Never married	2: 2-3	2: 1	1: Yes	1: Yes	1: <=10 times	2: <10 times	2: Condoms (only)	0	1: None	2: Mediu	1	0
5: Adolescents - K.	6	0	17	0	0	0	1	0	0	0	0	0	0	2: Prim/some sec	1: Never married	1: 1	2: 1	1: Yes	2: No	1: <=10 times	2: <10 times	1: None	0	1: None	2: Mediu	0	0
5: Adolescents - K.	0	0	16	0	0	0	0	0	0	0	0	0	0	2: Prim/some sec	1: Never married	1: 1	2: 1	5: Not Applicabl	5: Not Applicabl	5: Not Applicabl	5: Not Applicabl	1: None	0	1: None	1: Low	0	0
1: Adults - Kenya	8	0	23	3	0	0	0	0	0	0	0	0	1	1: None/some pri	2: Married	2: 2-3	2: 1	1: Yes	2: No	2: 11-30 times	3: >= 10 times	3: Combined Hormones	0	1: None	2: Mediu	0	0
5: Adolescents - K.	0	0	16	0	0	0	0	0	0	0	0	0	1	2: Prim/some sec	1: Never married	1: 1	2: 1	1: Yes	1: Yes	1: <=10 times	1: Never	2: Condoms (only)	0	1: None	2: Mediu	0	1
5: Adolescents - K.	0	0	17	0	0	0	0	0	0	0	0	1	1	2: Prim/some sec	1: Never married	2: 2-3	2: 1	1: Yes	1: Yes	1: <=10 times	1: Never	2: Condoms (only)	0	1: None	2: Mediu	0	0
1: Adults - Kenya	9	6	28	2	1	0	0	0	0	0	0	1	1	2: Prim/some sec	2: Married	2: 2-3	2: 1	1: Yes	2: No	2: 11-30 times	3: >= 10 times	4: Progesteron only	1	4: Cloth/Biting substanc	2: Mediu	0	0
5: Adolescents - K.	8	5	16	0	0	0	1	0	0	0	0	0	1	2: Prim/some sec	1: Never married	1: 1	1: 0	5: Not Applicabl	5: Not Applicabl	5: Not Applicabl	5: Not Applicabl	1: None	0	1: None	1: Low	0	1
1: Adults - Kenya	1	7	23	1	1	0	0	0	0	0	0	0	0	2: Prim/some sec	2: Married	2: 2-3	2: 1	1: Yes	1: Yes	2: 11-30 times	2: <10 times	3: Combined Hormones	1	2: Water/fingers only	2: Mediu	0	0
1: Adults - Kenya	0	0	28	3	1	0	0	0	0	0	0	0	1	2: Prim/some sec	2: Married	2: 2-3	2: 1	1: Yes	2: No	2: 11-30 times	3: >= 10 times	4: Progesteron only	1	3: Water and soap	2: Mediu	0	0
1: Adults - Kenya	10	8	26	1	0	0	0	0	0	0	0	1	0	2: Prim/some sec	2: Married	1: 1	2: 1	1: Yes	2: No	2: 11-30 times	3: >= 10 times	1: None	0	1: None	1: Low	1	1
5: Adolescents - K.	0	4	17	0	0	0	0	0	0	0	0	0	1	2: Prim/some sec	1: Never married	1: 1	2: 1	1: Yes	1: Yes	1: <=10 times	1: Never	2: Condoms (only)	1	2: Water/fingers only	1: Low	0	0
5: Adolescents - K.	0	0	16	0	1	0	0	0	0	0	0	0	0	1: None/some pri	1: Never married	1: 1	2: 1	5: Not Applicabl	5: Not Applicabl	5: Not Applicabl	5: Not Applicabl	1: None	1	4: Cloth/Biting substanc	1: Low	0	0
5: Adolescents - K.	0	0	16	0	0	0	0	0	0	0	0	0	0	3: Sec/higher	1: Never married	1: 1	2: 1	1: Yes	1: Yes	2: 11-30 times	1: Never	2: Condoms (only)	0	1: None	1: Low	0	0
5: Adolescents - K.	0	5	17	2	0	0	0	0	0	0	0	0	0	1: None/some pri	2: Married	3: >3	2: 1	1: Yes	2: No	2: 11-30 times	3: >= 10 times	3: Combined Hormones	1	3: Water and soap	3: High	1	1
1: Adults - Kenya	0	8	30	3	1	0	0	0	0	0	0	1	0	2: Prim/some sec	2: Married	2: 2-3	2: 1	1: Yes	2: No	3: >30 times	3: >= 10 times	4: Progesteron only	1	4: Cloth/Biting substanc	2: Mediu	0	0
1: Adults - Kenya	0	8	22	2	1	0	0	0	0	0	0	0	0	2: Prim/some sec	2: Married	2: 2-3	2: 1	1: Yes	2: No	2: 11-30 times	3: >= 10 times	4: Progesteron only	0	1: None	1: Low	0	0
1: Adults - Kenya	0	0	26	2	1	0	0	1	0	0	0	0	1	3: Sec/higher	2: Married	2: 2-3	2: 1	1: Yes	2: No	3: >30 times	3: >= 10 times	3: Combined Hormones	1	3: Water and soap	1: Low	0.5	0
5: Adolescents - K.	5	0	17	0	1	0	0	0	0	0	0	0	0	2: Prim/some sec	1: Never married	1: 1	2: 1	1: Yes	1: Yes	1: <=10 times	1: Never	2: Condoms (only)	1	2: Water/fingers only	3: High	1	0
1: Adults - Kenya	8	9	24	1	1	0	0	0	0	0	0	0	1	3: Sec/higher	2: Married	2: 2-3	2: 1	1: Yes	2: No	2: 11-30 times	2: <10 times	3: Combined Hormones	1	3: Water and soap	1: Low	0	0
1: Adults - Kenya	5	8	26	1	1	0	0	0	0	0	0	0	0	2: Prim/some sec	1: Never married	2: 2-3	2: 1	5: Not Applicabl	5: Not Applicabl	5: Not Applicabl	5: Not Applicabl	4: Progesteron only	0	1: None	1: Low	0	0
1: Adults - Kenya	8	8	20	0	1	0	0	0	0	0	0	0	0	3: Sec/higher	2: Married	1: 1	2: 1	1: Yes	2: No	1: <=10 times	2: <10 times	1: None	0	3: Water and soap	1: Low	1	0
1: Adults - Kenya	8	5	18	1	1	1	0	0	0	0	0	0	1	1: None/some pri	1: Never married	3: >3	2: 1	1: Yes	1: Yes	1: <=10 times	1: Never	2: Condoms (only)	1	4: Cloth/Biting substanc	3: High	1	1
1: Adults - Kenya	0	0	20	0	1	1	0	0	0	0	0	0	0	3: Sec/higher	1: Never married	2: 2-3	2: 1	1: Yes	1: Yes	1: <=10 times	1: Never	2: Condoms (only)	1	4: Cloth/Biting substanc	2: Mediu	0	0
1: Adults - Kenya	0	0	19	0	1	1	0	0	0	0	0	0	0	2: Prim/some sec	1: Never married	2: 2-3	2: 1	1: Yes	1: Yes	1: <=10 times	1: Never	1: None	1	4: Cloth/Biting substanc	3: High	0	0
1: Adults - Kenya	0	1	29	3	1	0	0	0	0	0	0	1	1	2: Prim/some sec	2: Married	1: 1	2: 1	5: Not Applicabl	5: Not Applicabl	5: Not Applicabl	5: Not Applicabl	3: Combined Hormones	1	2: Water/fingers only	1: Low	0	0
1: Adults - Kenya	7	8	32	3	1	0	0	0	0	0	0	1	0	2: Prim/some sec	2: Married	3: >3	2: 1	1: Yes	2: No	2: 11-30 times	3: >= 10 times	4: Progesteron only	1	3: Water and soap	1: Low	0	0
1: Adults - Kenya	5	0	27	2	1	0	0	0	0	0	0	0	0	2: Prim/some sec	2: Married	2: 2-3	2: 1	1: Yes	2: No	2: 11-30 times	3: >= 10 times	2: Condoms (only)	1	2: Water/fingers only	1: Low	0	0
1: Adults - Kenya	10	10	34	2	0	0	0	0	0	0	0	0	0	2: Prim/some sec	3: Sep/Div/Wid	3: >3	1: 0	5: Not Applicabl	5: Not Applicabl	5: Not Applicabl	5: Not Applicabl	3: Combined Hormones	0	1: None	1: Low	0	0
1: Adults - Kenya	9	0	23	0	1	0	0	0	0	0	0	1	0	1: None/some pri	1: Never married	2: 2-3	2: 1	1: Yes	2: No	1: <=10 times	2: <10 times	1: None	1	3: Water and soap	3: High	0	0
1: Adults - Kenya	4	0	33	3	1	0	0	0	0	0	0	1	1	2: Prim/some sec	3: Sep/Div/Wid	2: 2-3	1: 0	5: Not Applicabl	5: Not Applicabl	5: Not Applicabl	5: Not Applicabl	1: None	1	3: Water and soap	1: Low	0	0
1: Adults - Kenya	0	0	28	1	1	0	0	0	0	0	0	0	1	2: Prim/some sec	1: Never married	2: 2-3	2: 1	1: Yes	2: No	1: <=10 times	2: <10 times	1: None	1	2: Water/fingers only	2: Mediu	0	0
3: Pregnant - Kenya	0	0	30	1	1	0	0	0	0	0	0	1	1	3: Sec/higher	2: Married	3: >3	2: 1	1: Yes	2: No	3: >30 times	3: >= 10 times	6: Pregnant	1	4: Cloth/Biting substanc	1: Low	1	0
1: Adults - Kenya	8	4	18	1	1	0	1	0	0	0	0	0	1	3: Sec/higher	1: Never married	1: 1	2: 1	1: Yes	2: No	0: Missing	1: Never	1: None	1	4: Cloth/Biting substanc	3: High	0	0
1: Adults - Kenya	0	0	32	2	1	0	0	0	0	0	0	1	0	3: Sec/higher	2: Married	2: 2-3	2: 1	2: No	2: No	2: 11-30 times	3: >= 10 times	3: Combined Hormones	1	2: Water/fingers only	1: Low	0	0
1: Adults - Kenya	1	0	32	2	1	0	0	0	0	0	0	0	0	2: Prim/some sec	2: Married	3: >3	2: 1	1: Yes	2: No	1: <=10 times	2: <10 times	4: Progesteron only	1	3: Water and soap	3: High	0	0
1: Adults - Kenya	8	8	27	3	1	0	0	0	0	0	0	1	0	1: None/some pri	2: Married	1: 1	2: 1	1: Yes	2: No	3: >30 times	3: >= 10 times	1: None	1	2: Water/fingers only	1: Low	0	0
1: Adults - Kenya		0	27	2	1	0	0	0	0	0	0	0	0	2: Prim/some sec	3: Sep/Div/Wid	1: 1	1: 0	5: Not Applicabl	5: Not Applicabl	5: Not Applicabl	5: Not Applicabl	1: None	1	2: Water/fingers only	1: Low	0	0
1: Adults - Kenya	8	7	20	1	0	0	0	0	0	0	0	0	0	2: Prim/some sec	2: Married	1: 1	2: 1	1: Yes	2: No	3: >30 times	3: >= 10 times	5: IUD	0	1: None	3: High	1	0
1: Adults - Kenya	8	10	27	1	1	0	0	0	0	0	0	1	0	1: None/some pri	2: Married	2: 2-3	2: 1	1: Yes	2: No	1: <=10 times	2: <10 times	4: Progesteron only	0	1: None	1: Low	0	0
1: Adults - Kenya	0	0	22	1	1	1	0	0	0	0	0	0	0	2: Prim/some sec	2: Married	2: 2-3	2: 1	1: Yes	1: Yes	3: >30 times	3: >= 10 times	3: Combined Hormones	1	3: Water and soap	3: High	0	0
1: Adults - Kenya	0	0	21	0	1	1	0	0	0	0	0	0	0	3: Sec/higher	3: Sep/Div/Wid	2: 2-3	2: 1	1: Yes	1: Yes	1: <=10 times	2: <10 times	1: None	1	4: Cloth/Biting substanc	1: Low	0	0
1: Adults - Kenya	4	8	20	3	1	0	0	0	0	0	0	0	0	1: None/some pri	2: Married	2: 2-3	2: 1	1: Yes	2: No	2: 11-30 times	3: >= 10 times	4: Progesteron only	0	1: None	1: Low	1	0
1: Adults - Kenya	4	4	27	2	1	0	0	0	0	0	0	0	0	2: Prim/some sec	2: Married	2: 2-3	2: 1	1: Yes	2: No	2: 11-30 times	3: >= 10 times	3: Combined Hormones	0	1: None	2: Mediu	0	1
3: Pregnant - Kenya	0	0	24	0	1	1	0	0	0	0	0	0	0	3: Sec/higher	2: Married	2: 2-3	2: 1	1: Yes	2: No	1: <=10 times	2: <10 times	6: Pregnant	1	3: Water and soap	1: Low	0	0
1: Adults - Kenya	0	8	29	1	1	0	0	0	0	0	0	1	0	3: Sec/higher	3: Sep/Div/Wid	3: >3	2: 1	1: Yes	2: No	2: 11-30 times	3: >= 10 times	4: Progesteron only	1	2: Water/fingers only	2: Mediu	1	0
1: Adults - Kenya	10	0	18	0	0	0	0	0	0	0	0	0	0	3: Sec/higher	1: Never married	2: 2-3	2: 1	3: Don't know	1: Yes	1: <=10 times	2: <10 times	1: None	0	2: Water/fingers only	2: Mediu	0	1
3: Pregnant - Kenya	8	7	34	1	0	0	0	0	0	0	0	0	0	3: Sec/higher	2: Married	2: 2-3	2: 1	1: Yes	2: No	3: >30 times	3: >= 10 times	6: Pregnant	0	1: None	1: Low	0.5	0
5: Adolescents - K.	0	0	16	0	1	1	1	0	0	0	0	0	0	3: Sec/higher	1: Never married	1: 1	2: 1	3: Don't know	2: No	1: <=10 times	2: <10 times	1: None	1	3: Water and soap	2: Mediu	0	0
1: Adults - Kenya		8	29	3	1	0	0	0	0	0	0	1	0	2: Prim/some sec	3: Sep/Div/Wid	2: 2-3	2: 1	1: Yes	2: No	1: <=10 times	2: <10 times	1: None	1	3: Water and soap	1: Low	0	0
1: Adults - Kenya	0	0	28	1	1	0	0	0	0	0	0	0	1	3: Sec/higher	1: Never married	1: 1	1: 0	5: Not Applicabl	5: Not Applicabl	5: Not Applicabl	5: Not Applicabl	1: None	0	1: None	1: Low	0	0
1: Adults - Kenya		0	28	2	1	0	0	0	0	0	0	1	0	2: Prim/some sec	2: Married	2: 2-3	2: 1	1: Yes	2: No	2: 11-30 times	3: >= 10 times	3: Combined Hormones	1	2: Water/fingers only	1: Low	0	0
5: Adolescents - K.	0	0	17	0	0	0	0	0	0	0	0	0	0	2: Prim/some sec	1: Never married	2: 2-3	2: 1	1: Yes	1: Yes	1: <=10 times	1: Never	1: None	0	1: None	2: Mediu	0	0
1: Adults - Kenya		8	24	2	1	0	0	0	0	0	0	0	0	1: None/some pri	2: Married	2: 2-3	2: 1	1: Yes	2: No	3: >30 times	3: >= 10 times	3: Combined Hormones	1	3: Water and soap	1: Low	1	0
5: Adolescents - K.	8	10	16	0	0	0	0	0	0	0	0	0	0	2: Prim/some sec	1: Never married	1: 1	2: 1	1: Yes	1: Yes	1: <=10 times	1: Never	1: None	0	1: None	2: Mediu	0.5	0
1: Adults - Kenya	4	8	29	2	1	1	0	0	0	0	0	1	0	3: Sec/higher	2: Married	2: 2-3	2: 1	1: Yes	2: No	2: 11-30 times	3: >= 10 times	4: Progesteron only	1	4: Cloth/Biting substanc	1: Low	1	0
1: Adults - Kenya			28	2	0	1	0	0	0	0	0	0	0	3: Sec/higher	2: Married	1: 1	2: 1	1: Yes	2: No	3: >30 times	3: >= 10 times	4: Progesteron only	0	1: None	1: Low	0	0
3: Pregnant - Kenya	0	0	33	0	0	1		0	0	0	0	0	0	3: Sec/higher	1: Never married	1: 1	2: 1	1: Yes	2: No	1: <=10 times	2: <10 times	6: Pregnant	0	1: None	2: Mediu	0	0
1: Adults - Kenya	10	10	22	0	0	0	0	0	0	0	0	0	0	3: Sec/higher	1: Never married	2: 2-3	2: 1	1: Yes	1: Yes	1: <=10 times	1: Never	2: Condoms (only)	0	1: None	2: Mediu	0	0
5: Adolescents - K.	8	9	17	0	0	0	0	0	0	0	0	0	0	3: Sec/higher	1: Never married	1: 1	2: 1	5: Not Applicabl	5: Not Applicabl	5: Not Applicabl	5: Not Applicabl	1: None	0	1: None	1: Low	0	0
1: Adults - Kenya		3	24	2	0	0	0	0	0	0	0	1	0	2: Prim/some sec	2: Married	1: 1	2: 1	1: Yes	2: No	3: >30 times	3: >= 10 times	4: Progesteron only	0	1: None	1: Low	0.5	0
3: Pregnant - Kenya	7	0	27	2	1	0	0	0	0	0	0	1	0	3: Sec/higher	2: Married	3: >3	2: 1	1: Yes	2: No	2: 11-30 times	3: >= 10 times	6: Pregnant	1	4: Cloth/Biting substanc	1: Low	1	0
5: Adolescents - K.	10	10	16	0	1	0	0	0	0	0	0	1	0	2: Prim/some sec	1: Never married	3: >3	2: 1	1: Yes	1: Yes	1: <=10 times	1: Never	2: Condoms (only)	1	3: Water and soap	3: High	0	0
1: Adults - Kenya	10	10	34	3	1	0	0	0	0	0	0	0	0	2: Prim/some sec	2: Married	1: 1	2: 1	5: Not Applicabl	5: Not Applicabl	5: Not Applicabl	5: Not Applicabl	5: IUD	1	4: Cloth/Biting substanc	1: Low	0	0
1: Adults - Kenya	0	0	32	2	1	1	0	0	0	0	0	1	0	3: Sec/higher	3: Sep/Div/Wid	2: 2-3	1: 0	5: Not Applicabl	5: Not Applicabl	5: Not Applicabl	5: Not Applicabl	2: Condoms (only)	1	4: Cloth/Biting substanc	1: Low	0	0
1: Adults - Kenya	0	0	18	1	1	0	0	0	0	0	0	0	1	2: Prim/some sec	1: Never married	1: 1	1: 0	5: Not Applicabl	5: Not Applicabl	5: Not Applicabl	5: Not Applicabl	1: None	1	3: Water and soap	1: Low	0	0
1: Adults - Kenya	8	8	19	0	1	0	0	0	0	0	0	0	0	3: Sec/higher	1: Never married	2: 2-3	2: 1	1: Yes	1: Yes	1: <=10 times	1: Never	2: Condoms (only)	1	3: Water and soap	2: Mediu	1	0
5: Adolescents - K.	0	8	17	1	0	0	0	0	0	0	0	0	1	2: Prim/some sec	1: Never married	2: 2-3	2: 1	1: Yes	2: No	2: 11-30 times	3: >= 10 times	1: None	0	1: None	3: High	0	0
3: Pregnant - Kenya	8	0	26	0	0	1	0	0	0	0	0	0	0	3: Sec/higher	2: Married	1: 1	2: 1	1: Yes	2: No	3: >30 times	3: >= 10 times	6: Pregnant	0	1: None	1: Low	0	0
1: Adults - Kenya	0	0	27	2	1	0	0	0	0	0	0	0	1	1: None/some pri	2: Married	1: 1	2: 1	1: Yes	2: No	2: 11-30 times	3: >= 10 times	1: None	0	1: None	1: Low	0	0
1: Adults - Kenya	8	8	20	1	0	0	0	0	0	0	0	0	0	2: Prim/some sec	2: Married	1: 1	2: 1	1: Yes	2: No	3: >30 times	3: >= 10 times	4: Progesteron only	0	1: None	2: Mediu	0	0
1: Adults - Kenya	0	0	25	2	1	0	0	0	0	0	0	0	1	2: Prim/some sec	2: Married	2: 2-3	2: 1	1: Yes	2: No	2: 11-30 times	3: >= 10 times	4: Progesteron only	1	2: Water/fingers only	1: Low	0	0
1: Adults - Kenya	0		29	3	1	0	0	0	0	0	0	0	0	1: None/some pri	2: Married	2: 2-3	2: 1	5: Not Applicabl	5: Not Applicabl	5: Not Applicabl	5: Not Applicabl	1: None	0	1: None	1: Low	0	0
5: Adolescents - K.	0	0	16	1	1	0	0	0	0	0	0	0	0	1: None/some pri	2: Married	3: >3	2: 1	1: Yes	2: No	3: >30 times	3: >= 10 times	4: Progesteron only	1	2: Water/fingers only	3: High	0	0
1: Adults - Kenya	0	0	26	0	1	0	0	0	0	0	0	1	0	2: Prim/some sec	1: Never married	2: 2-3	2: 1	1: Yes	1: Yes	1: <=10 times	1: Never	2: Condoms (only)	0	1: None	1: Low	0	0
1: Adults - Kenya	8	8	30	3	1	0	0	0	0	0	0	1	0	2: Prim/some sec	3: Sep/Div/Wid	3: >3	2: 1	1: Yes	1: Yes	1: <=10 times	1: Never	2: Condoms (only)	1	3: Water and soap	3: High	0	0
1: Adults - Kenya	0		31	3	1	1	0	0	0	0	0	0	0	3: Sec/higher	2: Married	1: 1	2: 1	2: No	2: No	2: 11-30 times	3: >= 10 times	4: Progesteron only	1	2: Water/fingers only	1: Low	0	0
1: Adults - Kenya		4	29	2	1	0	0	0	0	0	0	0	0	2: Prim/some sec	2: Married	2: 2-3	2: 1	1: Yes	2: No	3: >30 times	3: >= 10 times	3: Combined Hormones	1	3: Water and soap	2: Mediu	0	0
1: Adults - Kenya	0	0	23	0	1	0	0	0	0	0	0	0	0	2: Prim/some sec	1: Never married	1: 1	2: 1	1: Yes	1: Yes	1: <=10 times	1: Never	4: Progesteron only	1	4: Cloth/Biting substanc	2: Mediu	0	0
3: Pregnant - Kenya	0	0	27	2	1	0	0	0	0	0	0	0	0	2: Prim/some sec	2: Married	1: 1	2: 1	1: Yes	2: No	2: 11-30 times	3: >= 10 times	6: Pregnant	0	1: None	1: Low	1	0
1: Adults - Kenya	0	0	30	1	0	0	0	0	0	0	0	1	0	2: Prim/some sec	1: Never married	3: >3	2: 1	1: Yes	1: Yes	1: <=10 times	1: Never	2: Condoms (only)	1	3: Water and soap	2: Mediu	0	1
1: Adults - Kenya	8	7	22	1	1	0	0	0	0	0	0	1	0	2: Prim/some sec	1: Never married	2: 2-3	2: 1	2: No	2: No	2: 11-30 times	3: >= 10 times	1: None	0	1: None	1: Low	1	1
1: Adults - Kenya	9	0	28	1	1	1	0	0	0	0	0	0	1	3: Sec/higher	2: Married	2: 2-3	2: 1	1: Yes	2: No	2: 11-30 times	3: >= 10 times	4: Progesteron only	1	3: Water and soap	2: Mediu	0	0
1: Adults - Kenya	0	0	20	2	0	0	0	0	0	0	0	0	1	2: Prim/some sec	2: Married	2: 2-3	2: 1	1: Yes	1: Yes	3: >30 times	3: >= 10 times	4: Progesteron only	0	1: None	1: Low	0	0
1: Adults - Kenya	6	0	32	3	1	0	0	0	0	0	0	1	0	2: Prim/some sec	3: Sep/Div/Wid	2: 2-3	1: 0	5: Not Applicabl	5: Not Applicabl	5: Not Applicabl	5: Not Applicabl	2: Condoms (only)	1	4: Cloth/Biting substanc	1: Low	0	0
1: Adults - Kenya	0	0	22	2	1	1	0	0	0	0	0	0	0	1: None/some pri	2: Married	2: 2-3	2: 1	1: Yes	2: No	2: 11-30 times	3: >= 10 times	4: Progesteron only	1	4: Cloth/Biting substanc	3: High	1	0
1: Adults - Kenya	0	0	25	2	1	0	0	0	0	0	0	0	0	2: Prim/some sec	3: Sep/Div/Wid	2: 2-3	2: 1	1: Yes	1: Yes	1: <=10 times	1: Never	2: Condoms (only)	1	2: Water/fingers only	2: Mediu	0	0
1: Adults - Kenya	0	0	25	2	1	0	0	0	0	0	0	0	1	1: None/some pri	2: Married	1: 1	2: 1	1: Yes	2: No	2: 11-30 times	3: >= 10 times	4: Progesteron only	1	3: Water and soap	1: Low	0.5	0
5: Adolescents - K.	0	0	16	0	0	0	0	0	0	0	0	0	0	2: Prim/some sec	1: Never married	1: 1	2: 1	5: Not Applicabl	5: Not Applicabl	5: Not Applicabl	5: Not Applicabl	1: None	0	1: None	1: Low	0	0
1: Adults - Kenya	0	0	34	3	1	0	0	0	0	0	0	1	0	2: Prim/some sec	2: Married	1: 1	2: 1	1: Yes	2: No	1: <=10 times	3: >= 10 times	4: Progesteron only	1	3: Water and soap	2: Mediu	0	0
1: Adults - Kenya		8	25	1	1	0	0	0	0	0	0	0	0	3: Sec/higher	1: Never married	2: 2-3	2: 1	1: Yes	2: No	3: >30 times	3: >= 10 times	5: IUD	0	1: None	2: Mediu	0	0
1: Adults - Kenya	7	8	23	0	1	0	0	0	0	0	0	0	0	3: Sec/higher	2: Married	1: 1	2: 1	2: No	2: No	3: >30 times	3: >= 10 times	1: None	0	1: None	1: Low	1	0
3: Pregnant - Kenya	10	10	32	3	1	0	0	0	0	0	0	0	0	2: Prim/some sec	2: Married	2: 2-3	2: 1	1: Yes	2: No	2: 11-30 times	3: >= 10 times	6: Pregnant	1	2: Water/fingers only	1: Low	0	0
3: Pregnant - Kenya	0	0	25	0	0	0	0	0	0	0	0	0	0	3: Sec/higher	1: Never married	1: 1	2: 1	1: Yes	2: No	1: <=10 times	2: <10 times	6: Pregnant	0	1: None	2: Mediu	0	1
1: Adults - Kenya	8	8	22	0	0	0	0	0	0	0	0	1	0	2: Prim/some sec	3: Sep/Div/Wid	2: 2-3	2: 1	5: Not Applicabl	5: Not Applicabl	5: Not Applicabl	5: Not Applicabl	2: Condoms (only)	0	2: Water/fingers only	1: Low	0	0
1: Adults - Kenya	4	8	19	0	0	0	0	1	0	0	0	0	1	3: Sec/higher	1: Never married	2: 2-3	2: 1	1: Yes	2: No	2: 11-30 times	2: <10 times	1: None	0	1: None	1: Low	0	1
3: Pregnant - Kenya	4	0	22	0	0	0	0	0	0	0	0	0	0	2: Prim/some sec	2: Married	1: 1	2: 1	1: Yes	2: No	3: >30 times	3: >= 10 times	6: Pregnant	0	2: Water/fingers only	1: Low	1	0
3: Pregnant - Kenya	0	0	22	1	1	1	0	0	0	0	0	0	0	1: None/some pri	2: Married	1: 1	2: 1	1: Yes	2: No	3: >30 times	3: >= 10 times	6: Pregnant	1	3: Water and soap	1: Low	0	0
3: Pregnant - Kenya	0	0	29	1	0	0	0	0	0	0	0	0	1	3: Sec/higher	2: Married	2: 2-3	2: 1	1: Yes	2: No	3: >30 times	3: >= 10 times	6: Pregnant	0	1: None	1: Low	1	0
3: Pregnant - Kenya	8	5	27	0	1	1	0	0	0	0	0	0	0	3: Sec/higher	2: Married	1: 1	2: 1	1: Yes	2: No	3: >30 times	3: >= 10 times	6: Pregnant	0	1: None	1: Low	0	0
3: Pregnant - Kenya	8	8	26	3	0	0	0	0	0	0	0	0	1	1: None/some pri	2: Married	1: 1	2: 1	1: Yes	2: No	2: 11-30 times	3: >= 10 times	6: Pregnant	0	1: None	1: Low	0	0
5: Adolescents - K.	5	0	16	0	0	0	0	0	0	0	0	0	0	2: Prim/some sec	1: Never married	1: 1	2: 1	1: Yes	1: Yes	1: <=10 times	2: <10 times	1: None	1	4: Cloth/Biting substanc	2: Mediu	0	0
1: Adults - Kenya	6	8	28	1	0	0	0	0	0	0	0	0	0	3: Sec/higher	2: Married	1: 1	2: 1	1: Yes	1: Yes	1: <=10 times	1: Never	2: Condoms (only)	0	4: Cloth/Biting substanc	2: Mediu	0	0
3: Pregnant - Kenya		0	19	0	1	0	0	0	0	0	0	0	0	1: None/some pri	2: Married	2: 2-3	2: 1	1: Yes	2: No	3: >30 times	3: >= 10 times	6: Pregnant	1	3: Water and soap	2: Mediu	1	0
3: Pregnant - Kenya	0	0	27	0	0	0	0	0	0	0	0	0	0	3: Sec/higher	2: Married	2: 2-3	2: 1	1: Yes	2: No	3: >30 times	3: >= 10 times	6: Pregnant	0	1: None	1: Low	0.5	0
1: Adults - Kenya	8		27	1	1	0	0	0	0	0	0	1	0	3: Sec/higher	1: Never married	2: 2-3	2: 1	1: Yes	1: Yes	1: <=10 times	2: <10 times	2: Condoms (only)	0	1: None	1: Low	0.5	0
1: Adults - Kenya	0	0	20	0	0	0	0	0	0	0	0	0	0	3: Sec/higher	1: Never married	1: 1	2: 1	5: Not Applicabl	5: Not Applicabl	5: Not Applicabl	5: Not Applicabl	1: None	0	1: None	1: Low	0	0
5: Adolescents - K.			16	0	1	0	0	0	0	0	0	0	0	1: None/some pri	1: Never married	3: >3	2: 1	1: Yes	1: Yes	3: >30 times	1: Never	2: Condoms (only)	0	1: None	3: High	1	0
5: Adolescents - K.	0	0	16	0	0	0	0	0	0	0	0	0	0	2: Prim/some sec	1: Never married	1: 1	2: 1	5: Not Applicabl	5: Not Applicabl	5: Not Applicabl	5: Not Applicabl	1: None	0	3: Water and soap	1: Low	0	0
3: Pregnant - Kenya	2	0	27	2	1	0	0	0	0	0	0	0	0	2: Prim/some sec	2: Married	1: 1	2: 1	1: Yes	2: No	3: >30 times	3: >= 10 times	6: Pregnant	0	3: Water and soap	2: Mediu	1	0
1: Adults - Kenya		2	34	4	1	0	0	0	0	0	0	1	1	2: Prim/some sec	2: Married	1: 1	2: 1	1: Yes	2: No	1: <=10 times	2: <10 times	3: Combined Hormones	0	1: None	2: Mediu	0	0
3: Pregnant - Kenya	0	0	25	2	1	0	0	0	0	0	0	0	0	3: Sec/higher	2: Married	1: 1	2: 1	1: Yes	2: No	2: 11-30 times	3: >= 10 times	6: Pregnant	1	3: Water and soap	1: Low	0	0
5: Adolescents - K.	8	6	16	2	1	0	1	0	0	0	0	1	0	1: None/some pri	1: Never married	1: 1	2: 1	1: Yes	2: No	2: 11-30 times	3: >= 10 times	4: Progesteron only	1	3: Water and soap	3: High	0	0
1: Adults - Kenya	7	8	22	0	1	0	0	0	0	0	0	0	1	3: Sec/higher	2: Married	1: 1	2: 1	1: Yes	2: No	2: 11-30 times	3: >= 10 times	1: None	1	4: Cloth/Biting substanc	2: Mediu	0.5	0
3: Pregnant - Kenya	8	8	21	1	0	0	0	0	0	0	0	0	0	1: None/some pri	2: Married	2: 2-3	2: 1	1: Yes	2: No	3: >30 times	3: >= 10 times	6: Pregnant	0	1: None	1: Low	1	0
3: Pregnant - Kenya	8	8	26	1	0	0	0	0	0	0	0	0	0	2: Prim/some sec	2: Married	2: 2-3	2: 1	1: Yes	2: No	1: <=10 times	2: <10 times	6: Pregnant	0	1: None	1: Low	1	0
3: Pregnant - Kenya	2	0	34	2	1	0	0	0	0	0	0	0	0	3: Sec/higher	2: Married	1: 1	2: 1	1: Yes	2: No	3: >30 times	3: >= 10 times	6: Pregnant	1	2: Water/fingers only	1: Low	0	0
3: Pregnant - Kenya	0	10	33	2	1	0	0	0	0	0	0	0	0	2: Prim/some sec	2: Married	2: 2-3	2: 1	1: Yes	2: No	1: <=10 times	2: <10 times	6: Pregnant	0	1: None	1: Low	0.5	0
3: Pregnant - Kenya	0	0	23	0	0	1	0	0	0	0	0	0	0	2: Prim/some sec	2: Married	3: >3	2: 1	1: Yes	2: No	1: <=10 times	2: <10 times	6: Pregnant	0	1: None	1: Low	0.5	0
3: Pregnant - Kenya	10	8	24	3	0	0	0	1	0	0	0	1	0	3: Sec/higher	2: Married	2: 2-3	2: 1	1: Yes	2: No	2: 11-30 times	3: >= 10 times	6: Pregnant	0	1: None	1: Low	0	1
3: Pregnant - Kenya	0	0	20	0	0	0	0	0	0	0	0	0	0	2: Prim/some sec	2: Married	1: 1	2: 1	1: Yes	2: No	2: 11-30 times	3: >= 10 times	6: Pregnant	0	4: Cloth/Biting substanc	2: Mediu	1	0
3: Pregnant - Kenya	6		27	2	1	0	0	1	0	0	0	0	1	2: Prim/some sec	2: Married	2: 2-3	2: 1	1: Yes	2: No	3: >30 times	3: >= 10 times	6: Pregnant	1	3: Water and soap	2: Mediu	1	1
5: Adolescents - K.	7	0	16	0	0	0	0	0	0	0	0	0	0	2: Prim/some sec	1: Never married	1: 1	2: 1	1: Yes	1: Yes	2: 11-30 times	1: Never	2: Condoms (only)	0	1: None	2: Mediu	0	1
5: Adolescents - K.	0		16	0	0	0	0	0	0	0	0	0	0	2: Prim/some sec	1: Never married	1: 1	2: 1	1: Yes	1: Yes	2: 11-30 times	2: <10 times	1: None	0	1: None	3: High	0	0
5: Adolescents - K.	1	0	16	0	1	0	0	0	0	0	0	0	0	1: None/some pri	1: Never married	1: 1	1: 0	1: Yes	2: No	1: <=10 times	2: <10 times	1: None	1	3: Water and soap	1: Low	0	0
3: Pregnant - Kenya		8	23	0	0	0	1	0	0	0	0	1	0	3: Sec/higher	2: Married	2: 2-3	2: 1	2: No	2: No	2: 11-30 times	3: >= 10 times	6: Pregnant	0	1: None	1: Low	0.5	1
1: Adults - Kenya	7	8	19	0	0	0	1	0	0	0	0	0	0	2: Prim/some sec	1: Never married	2: 2-3	2: 1	1: Yes	1: Yes	1: <=10 times	2: <10 times	2: Condoms (only)	1	3: Water and soap	1: Low	1	1
3: Pregnant - Kenya	0		26	1	0	0	0	0	0	0	0	0	1	3: Sec/higher	2: Married	2: 2-3	2: 1	1: Yes	2: No	2: 11-30 times	3: >= 10 times	6: Pregnant	0	1: None	1: Low	0	0
5: Adolescents - K.	0		17	1	0	0	0	0	0	0	0	0	1	2: Prim/some sec	1: Never married	2: 2-3	2: 1	1: Yes	1: Yes	2: 11-30 times	1: Never	4: Progesteron only	0	1: None	2: Mediu		0
3: Pregnant - Kenya	0	0	25	2	1	1	0	0	0	0	0	0	0	3: Sec/higher	2: Married	2: 2-3	2: 1	1: Yes	2: No	3: >30 times	3: >= 10 times	6: Pregnant	1	3: Water and soap	1: Low	0	0
5: Adolescents - K.	0	0	16	1	1	0	0	0	0	0	0	0	0	1: None/some pri	1: Never married	2: 2-3	1: 0	3: Don't know	1: Yes	1: <=10 times	1: Never	2: Condoms (only)	0	4: Cloth/Biting substanc	3: High	0	0
8: HIV- - Ruanda	8	8	26	2	1	0	0	0	0	0	0	0	1	2: Prim/some sec	1: Never married	3: >3	3: >1	1: Yes	2: No	2: 11-30 times	3: >= 10 times	4: Progesteron only	1	2: Water/fingers only	3: High	0.5	0
8: HIV- - Ruanda	8		24	3	1	0	0	0	0	0	0	0	1	1: None/some pri	1: Never married	3: >3	2: 1	2: No	1: Yes	1: <=10 times	2: <10 times	3: Combined Hormones	1	2: Water/fingers only	3: High	1	0
8: HIV- - Ruanda		8	26	3	1	0	1	0	0	0	0	1	1	1: None/some pri	1: Never married	3: >3	3: >1	2: No	1: Yes	1: <=10 times	1: Never	4: Progesteron only	0	1: None	3: High	1	0
8: HIV- - Ruanda	10	0	23	2	1	0	1	1	1	0	0	1	1	1: None/some pri	1: Never married	3: >3	3: >1	2: No	1: Yes	2: 11-30 times	1: Never	4: Progesteron only	1	2: Water/fingers only	3: High	0.5	0
8: HIV- - Ruanda	0	0	29	2	1	1	0	0	0	0	0	1	0	1: None/some pri	3: Sep/Div/Wid	3: >3	3: >1	2: No	1: Yes	2: 11-30 times	1: Never	4: Progesteron only	0	1: None	3: High	0	0
8: HIV- - Ruanda	4	4	33	5	1	0	0	0	0	0	0	0	1	2: Prim/some sec	3: Sep/Div/Wid	3: >3	3: >1	1: Yes	1: Yes	3: >30 times	1: Never	1: None	1	2: Water/fingers only	3: High	1	0
8: HIV- - Ruanda	0		23	2	1	1	0	0	0	0	0	0	1	1: None/some pri	1: Never married	3: >3	3: >1	2: No	2: No	2: 11-30 times	2: <10 times	4: Progesteron only	0	1: None	3: High	1	0
8: HIV- - Ruanda	0	8	31	2	1	0	0	0	0	0	0	1	0	2: Prim/some sec	1: Never married	3: >3	3: >1	2: No	1: Yes	3: >30 times	3: >= 10 times	2: Condoms (only)	1	2: Water/fingers only	3: High	0	0
8: HIV- - Ruanda	0	0	26	2	1	0	0	0	0	0	0	1	1	2: Prim/some sec	1: Never married	3: >3	3: >1	3: Don't know	1: Yes	1: <=10 times	1: Never	4: Progesteron only	1	2: Water/fingers only	3: High	0	0
8: HIV- - Ruanda	0	0	23	3	1	0	0	0	0	0	0	0	1	1: None/some pri	3: Sep/Div/Wid	3: >3	3: >1	2: No	2: No	3: >30 times	3: >= 10 times	4: Progesteron only	0	1: None	3: High	0	0
8: HIV- - Ruanda	8	8	26	2	1	0	0	1	0	0	0	0	1	1: None/some pri	1: Never married	3: >3	3: >1	1: Yes	1: Yes	3: >30 times	3: >= 10 times	2: Condoms (only)	1	2: Water/fingers only	3: High	1	1
8: HIV- - Ruanda	8	8	25	3	1	0	0	0	0	1	0	1	1	1: None/some pri	3: Sep/Div/Wid	3: >3	3: >1	2: No	2: No	3: >30 times	3: >= 10 times	2: Condoms (only)	1	2: Water/fingers only	3: High	1	1
8: HIV- - Ruanda		8	30	4	1	0	1	0	0	0	0	1	1	2: Prim/some sec	3: Sep/Div/Wid	3: >3	3: >1	3: Don't know	1: Yes	1: <=10 times	1: Never	4: Progesteron only	1	2: Water/fingers only	3: High	0.5	0
8: HIV- - Ruanda	8	7	28	2	0	0	0	0	0	0	0	0	1	1: None/some pri	1: Never married	3: >3	3: >1	2: No	2: No	2: 11-30 times	2: <10 times	4: Progesteron only	0	1: None	3: High	0	0
8: HIV- - Ruanda	0	7	22	2	1	0	0	0	0	0	0	1	0	1: None/some pri	3: Sep/Div/Wid	3: >3	3: >1	2: No	1: Yes	1: <=10 times	1: Never	4: Progesteron only	1	2: Water/fingers only	3: High	1	0
8: HIV- - Ruanda	9	8	23	2	1	0	0	1	1	0	0	0	1	1: None/some pri	1: Never married	3: >3	3: >1	1: Yes	1: Yes	3: >30 times	3: >= 10 times	4: Progesteron only	1	3: Water and soap	3: High	1	1
8: HIV- - Ruanda	0	0	29	3	1	0	0	0	0	0	0	0	1	1: None/some pri	1: Never married	3: >3	3: >1	2: No	1: Yes	2: 11-30 times	3: >= 10 times	2: Condoms (only)	1	2: Water/fingers only	3: High	0	0
8: HIV- - Ruanda	8	8	28	2	1	0	0	0	0	1	0	1	1	1: None/some pri	1: Never married	3: >3	3: >1	1: Yes	1: Yes	2: 11-30 times	1: Never	4: Progesteron only	1	3: Water and soap	3: High	1	1
8: HIV- - Ruanda	0	10	27	3	1	0	0	0	0	0	0	0	1	2: Prim/some sec	3: Sep/Div/Wid	3: >3	3: >1	1: Yes	2: No	1: <=10 times	2: <10 times	4: Progesteron only	1	3: Water and soap	3: High	0	0
8: HIV- - Ruanda	8	8	22	0	1	0	0	0	0	0	0	1	1	2: Prim/some sec	1: Never married	3: >3	3: >1	1: Yes	2: No	2: 11-30 times	3: >= 10 times	3: Combined Hormones	0	1: None	3: High	0	0
8: HIV- - Ruanda	4		28	2	1	0	0	0	0	0	0	1	1	1: None/some pri	1: Never married	3: >3	3: >1	2: No	2: No	1: <=10 times	2: <10 times	4: Progesteron only	1	2: Water/fingers only	3: High	1	0
8: HIV- - Ruanda	5	8	29	1	1	0	0	0	0	0	0	1	1	1: None/some pri	1: Never married	3: >3	3: >1	2: No	1: Yes	1: <=10 times	1: Never	2: Condoms (only)	1	2: Water/fingers only	3: High	0	0
8: HIV- - Ruanda	2	8	26	2	1	0	0	0	0	0	0	0	1	2: Prim/some sec	1: Never married	3: >3	3: >1	1: Yes	1: Yes	3: >30 times	1: Never	4: Progesteron only	1	2: Water/fingers only	3: High	1	0
8: HIV- - Ruanda	8		32	2	0	0	0	0	0	0	0	0	0	2: Prim/some sec	3: Sep/Div/Wid	3: >3	3: >1	2: No	1: Yes	2: 11-30 times	1: Never	2: Condoms (only)	0	1: None	3: High	0	0
8: HIV- - Ruanda	8	8	22	2	1	0	0	0	0	0	0	0	1	1: None/some pri	1: Never married	3: >3	3: >1	2: No	1: Yes	1: <=10 times	1: Never	4: Progesteron only	1	2: Water/fingers only	3: High	0	0
8: HIV- - Ruanda		0	30	2	0	0	0	0	0	0	0	0	1	2: Prim/some sec	1: Never married	3: >3	3: >1	2: No	1: Yes	2: 11-30 times	3: >= 10 times	3: Combined Hormones	0	1: None	3: High	0	0
8: HIV- - Ruanda	6	8	27	2	1	0	0	0	0	0	0	0	1	1: None/some pri	1: Never married	3: >3	3: >1	1: Yes	1: Yes	2: 11-30 times	2: <10 times	4: Progesteron only	0	1: None	3: High	1	0
8: HIV- - Ruanda	8	8	31	1	1	0	0	0	0	0	0	1	0	2: Prim/some sec	3: Sep/Div/Wid	3: >3	3: >1	2: No	2: No	1: <=10 times	2: <10 times	1: None	1	2: Water/fingers only	3: High	1	0
8: HIV- - Ruanda	6		23	1	1	1	0	0	0	0	0	0	0	1: None/some pri	1: Never married	3: >3	3: >1	2: No	1: Yes	2: 11-30 times	1: Never	4: Progesteron only	1	2: Water/fingers only	3: High	1	0
8: HIV- - Ruanda	0	5	33	2	1	0	0	0	0	0	0	1	1	2: Prim/some sec	1: Never married	3: >3	3: >1	2: No	1: Yes	2: 11-30 times	2: <10 times	2: Condoms (only)	0	1: None	3: High	0	0
9: HIV+ - Ruanda	0		33	2	0	0	0	0	0	1	1	1	1	1: None/some pri	1: Never married	3: >3	2: 1	3: Don't know	1: Yes	1: <=10 times	1: Never	2: Condoms (only)	0	1: None	3: High	0	0
9: HIV+ - Ruanda	6	0	29	2	1	0	1	0	1	0	1	1	1	1: None/some pri	2: Married	3: >3	2: 1	1: Yes	2: No	3: >30 times	3: >= 10 times	4: Progesteron only	1	4: Cloth/Biting substanc	3: High	0.5	1
9: HIV+ - Ruanda	0	1	28	2	1	0	0	0	0	0	1	1	1	1: None/some pri	2: Married	2: 2-3	2: 1	2: No	2: No	3: >30 times	3: >= 10 times	5: IUD	1	2: Water/fingers only	3: High	1	0
9: HIV+ - Ruanda	10	0	29	4	0	0	0	0	1	0	1	1	1	2: Prim/some sec	2: Married	3: >3	2: 1	2: No	1: Yes	2: 11-30 times	1: Never	2: Condoms (only)	0	1: None	3: High	0	1
9: HIV+ - Ruanda	4		24	1	1	0	0	0	0	0	1	1	1	1: None/some pri	2: Married	2: 2-3	2: 1	1: Yes	2: No	3: >30 times	3: >= 10 times	1: None	1	2: Water/fingers only	3: High	1	0
9: HIV+ - Ruanda	4	8	31	2	1	0	0	0	1	1	1	1	1	2: Prim/some sec	3: Sep/Div/Wid	3: >3	2: 1	2: No	2: No	2: 11-30 times	3: >= 10 times	4: Progesteron only	1	2: Water/fingers only	3: High	1	1
9: HIV+ - Ruanda	0	0	27	1	0	1	0	0	0	0	1	1	0	3: Sec/higher	2: Married	3: >3	2: 1	1: Yes	1: Yes	2: 11-30 times	1: Never	4: Progesteron only	0	1: None	3: High	0	0
9: HIV+ - Ruanda		2	26	3	1	0	0	0	0	0	1	1	1	2: Prim/some sec	2: Married	2: 2-3	2: 1	1: Yes	1: Yes	3: >30 times	1: Never	3: Combined Hormones	1	2: Water/fingers only	3: High	0	0
9: HIV+ - Ruanda	0	4	24	1	0	0	0	0	1	1	1	1	1	2: Prim/some sec	3: Sep/Div/Wid	2: 2-3	3: >1	1: Yes	1: Yes	1: <=10 times	1: Never	4: Progesteron only	0	1: None	3: High	0	1
9: HIV+ - Ruanda	0	0	33	5	1	0	0	0	0	0	1	0	1	2: Prim/some sec	3: Sep/Div/Wid	3: >3	1: 0	5: Not Applicabl	5: Not Applicabl	5: Not Applicabl	5: Not Applicabl	1: None	0	1: None	3: High	0	0
9: HIV+ - Ruanda	0	0	27	0	1	0	0	0	0	1	1	1	1	1: None/some pri	3: Sep/Div/Wid	3: >3	2: 1	1: Yes	2: No	3: >30 times	3: >= 10 times	1: None	1	2: Water/fingers only	3: High	0.5	0
9: HIV+ - Ruanda	10	10	32	2	1	0	0	0	0	0	1	1	1	3: Sec/higher	2: Married	2: 2-3	2: 1	2: No	2: No	2: 11-30 times	3: >= 10 times	3: Combined Hormones	1	2: Water/fingers only	3: High	1	0
9: HIV+ - Ruanda	8	8	29	2	0	0	0	0	0	0	1	0	0	2: Prim/some sec	2: Married	1: 1	2: 1	2: No	2: No	3: >30 times	3: >= 10 times	4: Progesteron only	0	1: None	3: High	1	0
9: HIV+ - Ruanda	4	8	24	2	1	0	0	0	0	0	1	1	1	1: None/some pri	2: Married	2: 2-3	2: 1	1: Yes	1: Yes	3: >30 times	1: Never	4: Progesteron only	1	2: Water/fingers only	3: High	1	0
9: HIV+ - Ruanda	8	8	35	4	1	0	0	0	0	0	1	1	1	2: Prim/some sec	2: Married	2: 2-3	2: 1	2: No	1: Yes	2: 11-30 times	1: Never	2: Condoms (only)	0	1: None	3: High	1	0
9: HIV+ - Ruanda	8	7	34	4	1	0	0	0	0	1	1	1	0	1: None/some pri	2: Married	3: >3	2: 1	1: Yes	1: Yes	3: >30 times	3: >= 10 times	4: Progesteron only	1	2: Water/fingers only	3: High	1	0
9: HIV+ - Ruanda	8	8	31	1	1	0	1	0	0	1	1	1	1	1: None/some pri	1: Never married	3: >3	3: >1	2: No	2: No	2: 11-30 times	3: >= 10 times	4: Progesteron only	1	4: Cloth/Biting substanc	3: High	0	0
9: HIV+ - Ruanda	8	10	31	2	1	0	0	0	0	0	1	0	1	3: Sec/higher	2: Married	2: 2-3	2: 1	2: No	1: Yes	2: 11-30 times	1: Never	2: Condoms (only)	1	2: Water/fingers only	3: High	0	0
9: HIV+ - Ruanda	10	8	28	2	0	0	0	0	0	0	1	1	1	3: Sec/higher	2: Married	2: 2-3	2: 1	1: Yes	1: Yes	2: 11-30 times	2: <10 times	4: Progesteron only	0	1: None	3: High	0	0
9: HIV+ - Ruanda	8	8	35	3	1	0	0	0	0	0	1	1	1	3: Sec/higher	2: Married	2: 2-3	2: 1	1: Yes	1: Yes	1: <=10 times	1: Never	4: Progesteron only	1	2: Water/fingers only	3: High	0	0
9: HIV+ - Ruanda	4	1	22	0	1	0	1	0	0	0	1	1	1	3: Sec/higher	1: Never married	2: 2-3	3: >1	1: Yes	1: Yes	1: <=10 times	1: Never	2: Condoms (only)	1	2: Water/fingers only	3: High	0	0
9: HIV+ - Ruanda	1	0	34	1	0	1	0	0	0	0	1	1	1	2: Prim/some sec	3: Sep/Div/Wid	2: 2-3	1: 0	5: Not Applicabl	5: Not Applicabl	5: Not Applicabl	5: Not Applicabl	1: None	0	1: None	3: High	0	0
9: HIV+ - Ruanda	0	0	29	2	1	0	0	0	0	0	1	0	1	3: Sec/higher	3: Sep/Div/Wid	2: 2-3	3: >1	1: Yes	1: Yes	1: <=10 times	1: Never	2: Condoms (only)	1	2: Water/fingers only	3: High	0.5	0
9: HIV+ - Ruanda	7	10	31	0	1	1	0	0	0	0	1	0	1	3: Sec/higher	1: Never married	2: 2-3	2: 1	1: Yes	2: No	3: >30 times	3: >= 10 times	1: None	0	1: None	3: High	1	0
9: HIV+ - Ruanda	0	10	27	1	1	1	0	0	0	0	1	1	1	3: Sec/higher	1: Never married	3: >3	2: 1	2: No	1: Yes	1: <=10 times	2: <10 times	2: Condoms (only)	1	3: Water and soap	3: High	0.5	0
9: HIV+ - Ruanda			30	3	0	0	0	0	0	0	1		0	3: Sec/higher	2: Married	1: 1	2: 1	1: Yes	2: No	1: <=10 times	2: <10 times	4: Progesteron only	0	1: None	3: High	1	0
9: HIV+ - Ruanda	0	0	32	3	1	0	0	0	0	0	1	1	1	3: Sec/higher	2: Married	2: 2-3	2: 1	2: No	1: Yes	2: 11-30 times	1: Never	2: Condoms (only)	1	2: Water/fingers only	3: High	0.5	0
9: HIV+ - Ruanda	3	0	33	4	1	0	0	0	0	0	1	1	1	2: Prim/some sec	2: Married	3: >3	2: 1	2: No	2: No	2: 11-30 times	3: >= 10 times	5: IUD	0	1: None	3: High	1	0
9: HIV+ - Ruanda	5	10	34	5	1	0	0	0	0	0	1	1	0	1: None/some pri	2: Married	2: 2-3	2: 1	2: No	1: Yes	3: >30 times	1: Never	5: IUD	1	4: Cloth/Biting substanc	3: High	0	0
9: HIV+ - Ruanda	0	0	31	2	1	0	0	0	0	0	1	1	1	2: Prim/some sec	3: Sep/Div/Wid	3: >3	2: 1	1: Yes	1: Yes	1: <=10 times	1: Never	2: Condoms (only)	0	2: Water/fingers only	3: High	0	0
2: Adults - SA	7	7	21	0	1	0	1	0	0	0	0	1	0	2: Prim/some sec	1: Never married	2: 2-3	2: 1	2: No	1: Yes	1: <=10 times	2: <10 times	2: Condoms (only)	1	2: Water/fingers only	2: Mediu	1	0
2: Adults - SA	0	0	29	3	1	0	0	1	0	0	0	1	1	3: Sec/higher	1: Never married	3: >3	2: 1	1: Yes	2: No	2: 11-30 times	3: >= 10 times	1: None	1	2: Water/fingers only	1: Low	0	0
2: Adults - SA	0	4	20	0	1	0	0	0	0	0	0	0	0	3: Sec/higher	1: Never married	1: 1	2: 1	1: Yes	1: Yes	2: 11-30 times	1: Never	2: Condoms (only)	0	1: None	1: Low	1	0
2: Adults - SA		0	25	3	1	0	0	0	0	0	0	0	1	2: Prim/some sec	1: Never married	2: 2-3	2: 1	3: Don't know	1: Yes	1: <=10 times	1: Never	2: Condoms (only)	1	3: Water and soap	2: Mediu	0	0
2: Adults - SA	10	9	26	1	0	0	0	0	0	0	0	1	0	3: Sec/higher	1: Never married	3: >3	2: 1	2: No	1: Yes	2: 11-30 times	2: <10 times	2: Condoms (only)	0	2: Water/fingers only	2: Mediu	0	0
2: Adults - SA	0	0	23	0	0	0	0	0	0	0	0	0	0	3: Sec/higher	2: Married	2: 2-3	2: 1	1: Yes	2: No	1: <=10 times	2: <10 times	2: Condoms (only)	0	1: None	1: Low	0.5	0
7: Vagina Pract - SA	0	8	28	2	0	0	0	1	0	0	0	0	1	3: Sec/higher	1: Never married	3: >3	2: 1	1: Yes	2: No	1: <=10 times	2: <10 times	4: Progesteron only	0	4: Cloth/Biting substanc	2: Mediu	0	0
2: Adults - SA	8	10	25	1	1	0	0	1	0	0	0	0	0	3: Sec/higher	1: Never married	2: 2-3	2: 1	2: No	2: No	3: >30 times	3: >= 10 times	2: Condoms (only)	0	2: Water/fingers only	1: Low	1	0
2: Adults - SA	9		21	0	1	0	0	0	0	0	0	0	1	3: Sec/higher	1: Never married	3: >3	1: 0	5: Not Applicabl	5: Not Applicabl	5: Not Applicabl	5: Not Applicabl	1: None	0	1: None	1: Low	0.5	0
7: Vagina Pract - SA	8	7	30	2	1	0	0	0	0	0	0	1	1	3: Sec/higher	1: Never married	3: >3	3: >1	1: Yes	2: No	1: <=10 times	2: <10 times	3: Combined Hormones	1	4: Cloth/Biting substanc	2: Mediu	0	0
7: Vagina Pract - SA	8		31	2	1	0	1	1	0	0	0	0	0	2: Prim/some sec	3: Sep/Div/Wid	3: >3	2: 1	2: No	1: Yes	2: 11-30 times	1: Never	2: Condoms (only)	1	4: Cloth/Biting substanc	2: Mediu	0	0
2: Adults - SA	0	0	28	3	1	0	0	1	0	0	0	1	1	1: None/some pri	1: Never married	3: >3	3: >1	2: No	2: No	1: <=10 times	2: <10 times	4: Progesteron only	1	2: Water/fingers only	3: High	0.5	0
2: Adults - SA	0	0	23	0	0	0	0	0	0	0	0	0	0	3: Sec/higher	1: Never married	3: >3	2: 1	2: No	1: Yes	1: <=10 times	1: Never	3: Combined Hormones	0	1: None	2: Mediu	0	0
2: Adults - SA	0	0	21	1	1	0	0	0	0	0	0	0	1	3: Sec/higher	1: Never married	3: >3	2: 1	5: Not Applicabl	5: Not Applicabl	5: Not Applicabl	5: Not Applicabl	4: Progesteron only	1	3: Water and soap	1: Low	0	0
2: Adults - SA	4	0	34	4	1	0	0	0	0	0	0	1	1	2: Prim/some sec	2: Married	2: 2-3	2: 1	1: Yes	2: No	3: >30 times	1: Never	3: Combined Hormones	1	2: Water/fingers only	1: Low	0.5	0
2: Adults - SA	10		20	0	1	0	0	1	0	0	0	0	0	2: Prim/some sec	1: Never married	2: 2-3	2: 1	2: No	2: No	1: <=10 times	3: >= 10 times	1: None	1	2: Water/fingers only	2: Mediu	0.5	1
2: Adults - SA	0	0	27	2	0	1	0	0	0	0	0	1	1	3: Sec/higher	2: Married	2: 2-3	2: 1	1: Yes	2: No	2: 11-30 times	2: <10 times	4: Progesteron only	0	1: None	2: Mediu	1	1
2: Adults - SA	10	10	24	0	0	0	0	0	0	0	0	0	0	2: Prim/some sec	1: Never married	3: >3	1: 0	1: Yes	1: Yes	0: Missing	1: Never	2: Condoms (only)	0	1: None	2: Mediu	0	0
2: Adults - SA	0	0	26	0	1	0	0	0	0	0	0	0	0	3: Sec/higher	1: Never married	1: 1	2: 1	3: Don't know	1: Yes	1: <=10 times	1: Never	2: Condoms (only)	1	3: Water and soap	2: Mediu	0	1
2: Adults - SA	0	0	25	1	1	0	0	0	0	0	0	0	1	3: Sec/higher	1: Never married	2: 2-3	1: 0	2: No	2: No	0: Missing	1: Never	4: Progesteron only	1	2: Water/fingers only	3: High	0	0
2: Adults - SA	0	0	30	3	1	0	0	0	0	0	0	0	1	3: Sec/higher	1: Never married	2: 2-3	2: 1	2: No	2: No	2: 11-30 times	3: >= 10 times	4: Progesteron only	0	2: Water/fingers only	3: High	0	0
2: Adults - SA	0	0	21	1	0	0	0	0	0	0	0	0	1	3: Sec/higher	1: Never married	3: >3	2: 1	2: No	2: No	2: 11-30 times	2: <10 times	4: Progesteron only	0	1: None	2: Mediu	0	1
2: Adults - SA	0	0	22	0	1	0	0	0	0	0	0	0	1	3: Sec/higher	1: Never married	2: 2-3	2: 1	1: Yes	1: Yes	1: <=10 times	1: Never	3: Combined Hormones	1	3: Water and soap	2: Mediu	0	0
2: Adults - SA	8		27	0	0	0	0	0	0	0	0	1	1	3: Sec/higher	1: Never married	3: >3	2: 1	1: Yes	2: No	1: <=10 times	2: <10 times	1: None	0	1: None	3: High	0.5	0
2: Adults - SA	8	0	22	0	0	0	0	0	0	0	0	1	0	3: Sec/higher	2: Married	3: >3	2: 1	1: Yes	2: No	3: >30 times	3: >= 10 times	1: None	0	1: None	3: High	1	0
2: Adults - SA	0	0	28	1	1	0	0	0	0	0	0	1	1	3: Sec/higher	1: Never married	3: >3	2: 1	2: No	1: Yes	2: 11-30 times	2: <10 times	2: Condoms (only)	1	2: Water/fingers only	1: Low	0	0
2: Adults - SA	8	7	29	1	1	0	0	0	0	0	0	1	0	2: Prim/some sec	2: Married	3: >3	2: 1	3: Don't know	1: Yes	1: <=10 times	1: Never	2: Condoms (only)	1	2: Water/fingers only	2: Mediu	0.5	1
2: Adults - SA	8	0	22	1	0	0	0	0	0	0	0	0	1	3: Sec/higher	1: Never married	3: >3	2: 1	1: Yes	2: No	1: <=10 times	2: <10 times	2: Condoms (only)	1	3: Water and soap	2: Mediu	0	0
2: Adults - SA	0	0	33	3	0	0	0	0	0	0	0	1	0	2: Prim/some sec	2: Married	2: 2-3	2: 1	2: No	2: No	3: >30 times	3: >= 10 times	4: Progesteron only	0	1: None	2: Mediu	0.5	0
2: Adults - SA	0	0	24	1	1	0	0	0	0	0	0	0	1	3: Sec/higher	1: Never married	2: 2-3	2: 1	1: Yes	2: No	3: >30 times	3: >= 10 times	4: Progesteron only	1	2: Water/fingers only	2: Mediu	0.5	0
2: Adults - SA			28	2	1	0	0	1	0	0	0	1	0	2: Prim/some sec	3: Sep/Div/Wid	2: 2-3	2: 1	5: Not Applicabl	5: Not Applicabl	5: Not Applicabl	5: Not Applicabl	4: Progesteron only	1	2: Water/fingers only	1: Low	0	1
2: Adults - SA	0	0	34	2	0	0	0	0	0	0	0	0	1	3: Sec/higher	1: Never married	2: 2-3	2: 1	1: Yes	2: No	1: <=10 times	2: <10 times	4: Progesteron only	0	1: None	2: Mediu	0	0
7: Vagina Pract - SA	0	0	20	0	1	0	0	0	0	0	0	0	1	2: Prim/some sec	1: Never married	1: 1	2: 1	1: Yes	1: Yes	2: 11-30 times	1: Never	2: Condoms (only)	1	4: Cloth/Biting substanc	1: Low	0	0
2: Adults - SA	0	8	23	1	1	0	0	1	0	0	0	0	1	2: Prim/some sec	1: Never married	2: 2-3	2: 1	3: Don't know	1: Yes	2: 11-30 times	1: Never	2: Condoms (only)	0	1: None	2: Mediu	0	0
2: Adults - SA	0	0	30	0	1	0	0	0	0	0	0	1	0	3: Sec/higher	2: Married	3: >3	2: 1	2: No	2: No	3: >30 times	3: >= 10 times	1: None	0	1: None	1: Low	0	0
2: Adults - SA	8	8	33	3	1	0	0	0	0	0	0	0	1	3: Sec/higher	2: Married	2: 2-3	2: 1	5: Not Applicabl	5: Not Applicabl	5: Not Applicabl	5: Not Applicabl	3: Combined Hormones	1	2: Water/fingers only	1: Low	0.5	0
2: Adults - SA	0	0	25	2	0	1	0	0	0	0	0	1	1	2: Prim/some sec	1: Never married	2: 2-3	2: 1	1: Yes	2: No	3: >30 times	3: >= 10 times	4: Progesteron only	0	1: None	2: Mediu	0	0
2: Adults - SA			33	2	0	1	0	0	0	0	0	1	1	3: Sec/higher	2: Married	3: >3	2: 1	1: Yes	2: No	2: 11-30 times	3: >= 10 times	4: Progesteron only	0	1: None	1: Low	1	0
2: Adults - SA	0	0	26	1	0	0	0	0	0	0	0	1	1	3: Sec/higher	1: Never married	3: >3	2: 1	1: Yes	2: No	2: 11-30 times	3: >= 10 times	3: Combined Hormones	0	1: None	1: Low	0	0
2: Adults - SA	10	4	26	1	1	1	0	0	0	0	0	1	1	2: Prim/some sec	1: Never married	3: >3	2: 1	2: No	1: Yes	1: <=10 times	2: <10 times	5: IUD	1	2: Water/fingers only	2: Mediu	1	1
2: Adults - SA	7		23	2	1	0	1	1	1	0	0	1	1	3: Sec/higher	1: Never married	3: >3	3: >1	1: Yes	2: No	2: 11-30 times	3: >= 10 times	5: IUD	1	2: Water/fingers only	2: Mediu	1	1
2: Adults - SA	8	8	20	0	1	0	1	1	0	0	0	0	1	3: Sec/higher	1: Never married	2: 2-3	2: 1	2: No	2: No	2: 11-30 times	2: <10 times	2: Condoms (only)	1	2: Water/fingers only	2: Mediu	0.5	0
2: Adults - SA	0	0	28	1	1	1	0	1	0	0	0	0	1	3: Sec/higher	2: Married	1: 1	2: 1	1: Yes	2: No	2: 11-30 times	3: >= 10 times	3: Combined Hormones	1	2: Water/fingers only	3: High	1	0
2: Adults - SA	0	0	25	0	0	1	0	0	0	0	0	0	1	3: Sec/higher	1: Never married	3: >3	2: 1	2: No	1: Yes	1: <=10 times	2: <10 times	2: Condoms (only)	0	1: None	2: Mediu	0	0
2: Adults - SA	8	8	23	1	1	0	0	1	0	0	0	1	1	2: Prim/some sec	1: Never married	2: 2-3	2: 1	1: Yes	2: No	2: 11-30 times	3: >= 10 times	3: Combined Hormones	0	2: Water/fingers only	2: Mediu	0	0
2: Adults - SA	0	8	20	0	0	1	0	1	0	0	0	0	1	3: Sec/higher	1: Never married	2: 2-3	1: 0	5: Not Applicabl	5: Not Applicabl	5: Not Applicabl	5: Not Applicabl	1: None	0	1: None	2: Mediu	0	0
2: Adults - SA	0	0	20	0	0	0	0	0	0	0	0	0	1	2: Prim/some sec	1: Never married	3: >3	2: 1	1: Yes	1: Yes	1: <=10 times	1: Never	4: Progesteron only	0	1: None	2: Mediu	0.5	0
2: Adults - SA	0	0	18	0	0	1	0	0	0	0	0	0	0	2: Prim/some sec	1: Never married	2: 2-3	1: 0	5: Not Applicabl	5: Not Applicabl	5: Not Applicabl	5: Not Applicabl	3: Combined Hormones	0	1: None	1: Low	0	0
2: Adults - SA	8	10	25	0	1	0	0	0	0	0	0	0	0	3: Sec/higher	1: Never married	3: >3	2: 1	1: Yes	1: Yes	2: 11-30 times	2: <10 times	3: Combined Hormones	1	2: Water/fingers only	2: Mediu	0.5	0
4: Pregnant - SA	0	0	22	0	0	0	0	0	0	0	0	0	0	3: Sec/higher	1: Never married	2: 2-3	1: 0	1: Yes	2: No	3: >30 times	3: >= 10 times	6: Pregnant	0	1: None	1: Low	0.5	0
7: Vagina Pract - SA		5	20	1	1	0	0	0	0	0	0	1	1	3: Sec/higher	1: Never married	3: >3	2: 1	1: Yes	2: No	3: >30 times	3: >= 10 times	3: Combined Hormones	1	4: Cloth/Biting substanc	3: High	0.5	0
2: Adults - SA	8	8	34	1	1	0	0	0	0	0	0	1	0	3: Sec/higher	2: Married	2: 2-3	2: 1	2: No	1: Yes	2: 11-30 times	1: Never	2: Condoms (only)	1	2: Water/fingers only	3: High	0.5	1
2: Adults - SA	8	0	19	0	1	0	0	1	0	0	0	0	1	3: Sec/higher	1: Never married	2: 2-3	2: 1	1: Yes	1: Yes	2: 11-30 times	1: Never	4: Progesteron only	1	2: Water/fingers only	2: Mediu	0.5	0
2: Adults - SA	0	0	19	0	1	0	0	1	0	0	0	0	0	2: Prim/some sec	1: Never married	3: >3	2: 1	1: Yes	2: No	1: <=10 times	2: <10 times	1: None	1	2: Water/fingers only	1: Low	0.5	0
2: Adults - SA	10	9	26	2	1	0	0	0	0	0	0	1	1	3: Sec/higher	1: Never married	2: 2-3	2: 1	1: Yes	1: Yes	1: <=10 times	2: <10 times	3: Combined Hormones	1	2: Water/fingers only	2: Mediu	0.5	0
2: Adults - SA	9		19	0	0	0	0	0	0	0	0	0	1	3: Sec/higher	1: Never married	3: >3	3: >1	3: Don't know	1: Yes	1: <=10 times	2: <10 times	4: Progesteron only	0	1: None	2: Mediu	0	0
2: Adults - SA	0	6	26	2	1	0	0	1	0	0	0	0	1	3: Sec/higher	1: Never married	2: 2-3	2: 1	1: Yes	2: No	3: >30 times	3: >= 10 times	4: Progesteron only	1	2: Water/fingers only	2: Mediu	0	0
2: Adults - SA	10	10	26	2	0	0	0	0	0	0	0	0	1	3: Sec/higher	2: Married	1: 1	2: 1	2: No	1: Yes	1: <=10 times	1: Never	2: Condoms (only)	0	1: None	1: Low	0	0
2: Adults - SA	0	0	29	1	0	0	0	0	0	0	0	0	1	3: Sec/higher	2: Married	1: 1	2: 1	2: No	2: No	2: 11-30 times	3: >= 10 times	4: Progesteron only	0	1: None	1: Low	0.5	0
2: Adults - SA	8	10	22	1	0	0	0	0	0	0	0	1	0	2: Prim/some sec	1: Never married	1: 1	2: 1	2: No	1: Yes	2: 11-30 times	3: >= 10 times	2: Condoms (only)	0	2: Water/fingers only	2: Mediu	0.5	0
2: Adults - SA	7	0	24	1	0	0	0	0	0	0	0	0	0	3: Sec/higher	1: Never married	1: 1	2: 1	1: Yes	2: No	1: <=10 times	2: <10 times	4: Progesteron only	0	1: None	2: Mediu	0	0
2: Adults - SA		4	29	1	1	0	0	0	0	0	0	0	1	3: Sec/higher	2: Married	1: 1	2: 1	2: No	2: No	3: >30 times	3: >= 10 times	4: Progesteron only	1	3: Water and soap	2: Mediu	1	0
2: Adults - SA	0	0	22	0	1	1	0	0	0	0	0	0	0	3: Sec/higher	1: Never married	3: >3	2: 1	1: Yes	1: Yes	1: <=10 times	2: <10 times	3: Combined Hormones	1	2: Water/fingers only	2: Mediu	0.5	1
2: Adults - SA	0	8	28	2	1	0	0	0	0	0	0	1	0	3: Sec/higher	1: Never married	3: >3	2: 1	1: Yes	2: No	3: >30 times	3: >= 10 times	4: Progesteron only	1	2: Water/fingers only	2: Mediu	1	0
2: Adults - SA		0	21	2	1	0	0	0	0	0	0	1	1	3: Sec/higher	1: Never married	1: 1	2: 1	1: Yes	2: No	3: >30 times	3: >= 10 times	4: Progesteron only	1	3: Water and soap	1: Low	0.5	0
2: Adults - SA	9	10	29	1	1	0	0	0	0	0	0	1	1	3: Sec/higher	2: Married	2: 2-3	2: 1	2: No	2: No	1: <=10 times	2: <10 times	1: None	1	3: Water and soap	1: Low	0.5	1
2: Adults - SA	0	0	21	0	0	0	0	0	0	0	0	0	0	3: Sec/higher	1: Never married	2: 2-3	2: 1	1: Yes	1: Yes	1: <=10 times	1: Never	2: Condoms (only)	0	1: None	2: Mediu	0	0
2: Adults - SA	0	0	22	0	0	0	0	0	0	0	0	0	1	3: Sec/higher	1: Never married	1: 1	2: 1	1: Yes	1: Yes	1: <=10 times	1: Never	4: Progesteron only	0	2: Water/fingers only	1: Low	0.5	0
2: Adults - SA	0	8	20	0	0	0	0	0	0	0	0	0	0	3: Sec/higher	1: Never married	2: 2-3	2: 1	1: Yes	2: No	1: <=10 times	2: <10 times	2: Condoms (only)	0	1: None	2: Mediu	0.5	0
2: Adults - SA	0	0	20	1	1	0	0	0	0	0	0	1	1	1: None/some pri	1: Never married	2: 2-3	2: 1	3: Don't know	2: No	1: <=10 times	2: <10 times	4: Progesteron only	1	2: Water/fingers only	1: Low	0.5	0
2: Adults - SA			33	1	1	0	0	0	0	0	0	1		3: Sec/higher	1: Never married	2: 2-3	2: 1	1: Yes	2: No	2: 11-30 times	3: >= 10 times	4: Progesteron only	1	3: Water and soap	2: Mediu	0	0
2: Adults - SA		0	25	1	1	0	0	0	0	0	0	1	1	3: Sec/higher	1: Never married	3: >3	1: 0	2: No	2: No	1: <=10 times	2: <10 times	2: Condoms (only)	1	3: Water and soap	2: Mediu	1	0
2: Adults - SA	0		26	2	1	0	0	0	0	0	0	0	1	3: Sec/higher	1: Never married	3: >3	2: 1	1: Yes	1: Yes	2: 11-30 times	1: Never	4: Progesteron only	1	3: Water and soap	2: Mediu	0	0
7: Vagina Pract - SA	10	8	26	2	1	0	0	0	0	0	0	1	1	3: Sec/higher	2: Married	3: >3	2: 1	2: No	2: No	2: 11-30 times	3: >= 10 times	1: None	1	4: Cloth/Biting substanc	2: Mediu	0.5	0
2: Adults - SA	0	0	23	1	0	1	0	0	0	0	0	1	1	3: Sec/higher	1: Never married	2: 2-3	2: 1	2: No	1: Yes	1: <=10 times	2: <10 times	2: Condoms (only)	0	1: None	2: Mediu	0	1
2: Adults - SA	10	10	19	0	0	0	0	1	0	0	0	0	0	2: Prim/some sec	1: Never married	2: 2-3	2: 1	1: Yes	1: Yes	1: <=10 times	1: Never	2: Condoms (only)	0	3: Water and soap	2: Mediu	0	1
4: Pregnant - SA	0	0	22	1	1	0	0	0	0	0	0	1	1	3: Sec/higher	1: Never married	2: 2-3	2: 1	2: No	2: No	1: <=10 times	2: <10 times	6: Pregnant	1	2: Water/fingers only	1: Low	0	0
7: Vagina Pract - SA	6	7	26	1	1	0	0	0	0	0	0	1	1	2: Prim/some sec	1: Never married	3: >3	3: >1	1: Yes	2: No	3: >30 times	3: >= 10 times	4: Progesteron only	1	3: Water and soap	3: High	1	0
2: Adults - SA	0	0	26	0	1	1	0	0	0	0	0	0	0	3: Sec/higher	1: Never married	1: 1	2: 1	3: Don't know	1: Yes	0: Missing	1: Never	2: Condoms (only)	1	3: Water and soap	3: High	0	1
7: Vagina Pract - SA	0	0	25	2	1	0	1	0	0	0	0	0	1	2: Prim/some sec	1: Never married	1: 1	2: 1	2: No	2: No	3: >30 times	3: >= 10 times	4: Progesteron only	1	4: Cloth/Biting substanc	1: Low	0.5	0
2: Adults - SA	0		27	1	1	0	1	0	0	0	0	1	1	3: Sec/higher	1: Never married	1: 1	2: 1	1: Yes	2: No	2: 11-30 times	3: >= 10 times	4: Progesteron only	1	3: Water and soap	2: Mediu	1	0
2: Adults - SA	0	5	31	2	1	1	0	0	0	0		0	0	3: Sec/higher	2: Married	3: >3	2: 1	1: Yes	1: Yes	1: <=10 times	1: Never	2: Condoms (only)	1	3: Water and soap	1: Low	0	0
7: Vagina Pract - SA	8		23	3	1	1	0	0	0	0	0	0	1	2: Prim/some sec	1: Never married	1: 1	2: 1	2: No	1: Yes	1: <=10 times	1: Never	2: Condoms (only)	1	4: Cloth/Biting substanc	2: Mediu	0	0
2: Adults - SA	8	10	24	1	1	0	0	1	0	0	0	1	1	3: Sec/higher	1: Never married	3: >3	2: 1	5: Not Applicabl	5: Not Applicabl	5: Not Applicabl	5: Not Applicabl	3: Combined Hormones	1	3: Water and soap	1: Low		0
2: Adults - SA	0	0	30	3	1	0	0	0	0	0	0	0	0	2: Prim/some sec	2: Married	2: 2-3	2: 1	1: Yes	2: No	2: 11-30 times	3: >= 10 times	6: Sterilization	1	2: Water/fingers only	1: Low	0	0
7: Vagina Pract - SA	5	10	21	0	1	1	0	0	0	0	0	0	0	3: Sec/higher	1: Never married	2: 2-3	2: 1	5: Not Applicabl	5: Not Applicabl	5: Not Applicabl	5: Not Applicabl	2: Condoms (only)	1	4: Cloth/Biting substanc	1: Low	0.5	0
7: Vagina Pract - SA	0	0	26	1	1	0	0	0	0	0	0	1	0	2: Prim/some sec	1: Never married	3: >3	2: 1	2: No	2: No	3: >30 times	3: >= 10 times	3: Combined Hormones	1	4: Cloth/Biting substanc	2: Mediu	0.5	0
7: Vagina Pract - SA	8	8	24	1	1	0	0	0	0	0	0	1	1	3: Sec/higher	1: Never married	2: 2-3	2: 1	3: Don't know	1: Yes	2: 11-30 times	1: Never	3: Combined Hormones	1	4: Cloth/Biting substanc	2: Mediu	0	1
7: Vagina Pract - SA		8	24	1	1	1	1	1	0	0	0	0	0	2: Prim/some sec	1: Never married	2: 2-3	2: 1	5: Not Applicabl	5: Not Applicabl	5: Not Applicabl	5: Not Applicabl	4: Progesteron only	1	4: Cloth/Biting substanc	1: Low	0.5	1
7: Vagina Pract - SA	0	0	21	1	1	0	0	0	0	0	0	0	1	3: Sec/higher	2: Married	2: 2-3	2: 1	2: No	1: Yes	2: 11-30 times	1: Never	2: Condoms (only)	1	4: Cloth/Biting substanc	2: Mediu	0.5	0
2: Adults - SA	0	0	25	1	0	0	0	0	0	0	0	1	1	3: Sec/higher	1: Never married	2: 2-3	2: 1	1: Yes	2: No	2: 11-30 times	3: >= 10 times	4: Progesteron only	0	1: None	2: Mediu	1	0
7: Vagina Pract - SA	9	0	27	2	1	1	0	1	1	0	0	1	1	3: Sec/higher	1: Never married	3: >3	3: >1	1: Yes	2: No	1: <=10 times	2: <10 times	4: Progesteron only	1	4: Cloth/Biting substanc	3: High	0.5	0
2: Adults - SA	0	0	21	0	1	1	0	0	0	0	0	0	0	3: Sec/higher	1: Never married	2: 2-3	2: 1	1: Yes	2: No	1: <=10 times	2: <10 times	1: None	1	2: Water/fingers only	1: Low	0.5	0
2: Adults - SA	10	10	20	1	1	1	0	0	0	0	0	0	0	3: Sec/higher	1: Never married	3: >3	2: 1	1: Yes	1: Yes	1: <=10 times	2: <10 times	2: Condoms (only)	1	3: Water and soap	2: Mediu	0.5	0
2: Adults - SA	0	0	19	0	1	0	0	0	0	0	0	0	1	3: Sec/higher	1: Never married	2: 2-3	2: 1	1: Yes	2: No	2: 11-30 times	3: >= 10 times	4: Progesteron only	0	1: None	2: Mediu	0	0
2: Adults - SA	0	2	27	2	1	0	0	0	0	0	0	0	1	3: Sec/higher	2: Married	1: 1	2: 1	2: No	2: No	3: >30 times	3: >= 10 times	4: Progesteron only	1	2: Water/fingers only	1: Low	1	0
7: Vagina Pract - SA	0	0	33	2	1	0	0	0	0	0	0	0	1	3: Sec/higher	1: Never married	3: >3	2: 1	2: No	2: No	1: <=10 times	2: <10 times	1: None	1	4: Cloth/Biting substanc	1: Low	0	0
7: Vagina Pract - SA	0	0	22	1	1	0	0	0	0	0	0	0	1	3: Sec/higher	1: Never married	2: 2-3	2: 1	3: Don't know	2: No	1: <=10 times	1: Never	2: Condoms (only)	1	4: Cloth/Biting substanc	1: Low	0	0
7: Vagina Pract - SA	8		20	1	1	1	0	1	0	0	0	0	1	3: Sec/higher	1: Never married	1: 1	2: 1	1: Yes	1: Yes	1: <=10 times	2: <10 times	2: Condoms (only)	1	4: Cloth/Biting substanc	1: Low	0.5	1
2: Adults - SA	8	8	22	0	0	1	0	0	0	0	0	0	0	3: Sec/higher	1: Never married	3: >3	2: 1	2: No	2: No	1: <=10 times	2: <10 times	1: None	0	1: None	3: High	0	0
2: Adults - SA	7	0	23	0	0	0		0	0	0	0	0	1	3: Sec/higher	1: Never married	3: >3	2: 1	2: No	2: No	1: <=10 times	3: >= 10 times	1: None	0	1: None	1: Low	0	0
2: Adults - SA	0	4	32	4	1	1	0	0	0	0	0	1	0	2: Prim/some sec	2: Married	2: 2-3	2: 1	2: No	2: No	2: 11-30 times	3: >= 10 times	4: Progesteron only	1	2: Water/fingers only	2: Mediu	1	0
7: Vagina Pract - SA	0		33	3	1	1	0	1	0	0	0	0	1	2: Prim/some sec	2: Married	1: 1	2: 1	2: No	2: No	3: >30 times	3: >= 10 times	3: Combined Hormones	1	4: Cloth/Biting substanc	2: Mediu	0	1
7: Vagina Pract - SA	1	8	20	0	1	0	0	0	0	0	0	1	0	2: Prim/some sec	1: Never married	2: 2-3	2: 1	2: No	2: No	2: 11-30 times	3: >= 10 times	4: Progesteron only	1	4: Cloth/Biting substanc	3: High	1	0
2: Adults - SA	0	0	21	1	1	0	0	0	0	0	0	0	0	2: Prim/some sec	1: Never married	2: 2-3	2: 1	2: No	2: No	2: 11-30 times	3: >= 10 times	3: Combined Hormones	1	2: Water/fingers only	2: Mediu	1	0
2: Adults - SA	8	0	31	3	1	1	0	0	0	0	0	1	0	1: None/some pri	1: Never married	3: >3	2: 1	1: Yes	2: No	3: >30 times	3: >= 10 times	4: Progesteron only	1	3: Water and soap	3: High	0	1
7: Vagina Pract - SA	0	0	24	1	1	1	0	0	0	0	0	1	1	2: Prim/some sec	1: Never married	2: 2-3	1: 0	5: Not Applicabl	5: Not Applicabl	5: Not Applicabl	5: Not Applicabl	4: Progesteron only	1	4: Cloth/Biting substanc	1: Low	0	0
7: Vagina Pract - SA	0	0	27	1	1	0	0	1	0	0	0	1	1	3: Sec/higher	1: Never married	3: >3	2: 1	1: Yes	1: Yes	1: <=10 times	1: Never	4: Progesteron only	1	4: Cloth/Biting substanc	2: Mediu	0	0
7: Vagina Pract - SA	4	0	23	0	1	0	1	0	0	0	0	0	0	3: Sec/higher	1: Never married	2: 2-3	2: 1	2: No	2: No	3: >30 times	3: >= 10 times	4: Progesteron only	1	4: Cloth/Biting substanc	2: Mediu	0	0
2: Adults - SA	0	0	22	1	1	0	0	0	0	0	0	0	0	3: Sec/higher	2: Married	2: 2-3	2: 1	1: Yes	1: Yes	1: <=10 times	1: Never	2: Condoms (only)	1	2: Water/fingers only	1: Low	0	0
7: Vagina Pract - SA	0	0	31	2	1	0	0	0	0	0	0	1	0	2: Prim/some sec	1: Never married	2: 2-3	2: 1	2: No	1: Yes	3: >30 times	3: >= 10 times	4: Progesteron only	1	4: Cloth/Biting substanc	2: Mediu	0	0
2: Adults - SA	8	0	30	2	1	1	1	0	0	0	0	1	1	3: Sec/higher	2: Married	1: 1	2: 1	1: Yes	2: No	1: <=10 times	2: <10 times	4: Progesteron only	1	2: Water/fingers only	2: Mediu	0.5	0
7: Vagina Pract - SA	8	8	29	1	1	1	0	0	0	0	0	0	0	2: Prim/some sec	1: Never married	3: >3	2: 1	2: No	2: No	2: 11-30 times	3: >= 10 times	1: None	1	4: Cloth/Biting substanc	2: Mediu	1	0
4: Pregnant - SA	6	10	29	2	1	1	1	0	0	0	0	0	0	3: Sec/higher	1: Never married	3: >3	2: 1	2: No	2: No	2: 11-30 times	3: >= 10 times	6: Pregnant	1	3: Water and soap	2: Mediu	0.5	1
2: Adults - SA	8	8	21	0	1	0	0	0	0	0	0	0	1	3: Sec/higher	1: Never married	2: 2-3	2: 1	2: No	1: Yes	3: >30 times	3: >= 10 times	1: None	1	2: Water/fingers only	2: Mediu	0.5	0
2: Adults - SA	0	0	25	1	1	0	0	0	0	0	0	0	0	2: Prim/some sec	1: Never married	1: 1	2: 1	2: No	2: No	2: 11-30 times	3: >= 10 times	3: Combined Hormones	1	2: Water/fingers only	2: Mediu	0	0
7: Vagina Pract - SA	0	0	22	1	1	0	0	0	0	0	0	0	0	3: Sec/higher	1: Never married	2: 2-3	2: 1	1: Yes	1: Yes	3: >30 times	3: >= 10 times	1: None	1	4: Cloth/Biting substanc	2: Mediu	0.5	0
7: Vagina Pract - SA	5	8	30	1	1	1		0	0	0	0	1	1	3: Sec/higher	1: Never married	2: 2-3	2: 1	2: No	1: Yes	1: <=10 times	1: Never	2: Condoms (only)	1	4: Cloth/Biting substanc	1: Low	0.5	0
7: Vagina Pract - SA	0	0	19	0	1	0		0	0	0	0	0	0	3: Sec/higher	1: Never married	2: 2-3	2: 1	2: No	1: Yes	1: <=10 times	1: Never	2: Condoms (only)	1	4: Cloth/Biting substanc	3: High	0	0
6: Adolescents - SA	0	3	16	1	1	1		0	0	0	0	0	1	2: Prim/some sec	1: Never married	1: 1	2: 1	1: Yes	1: Yes	2: 11-30 times	1: Never	4: Progesteron only	1	4: Cloth/Biting substanc	1: Low	0.5	0
2: Adults - SA	0	0	23	1	1	1		0	0	0	0	1	1	3: Sec/higher	1: Never married	2: 2-3	2: 1	2: No	1: Yes	2: 11-30 times	1: Never	4: Progesteron only	1	3: Water and soap	2: Mediu	0.5	0
7: Vagina Pract - SA	8	0	24	1	1	0		0	0	0	0	0	0	3: Sec/higher	1: Never married	3: >3	2: 1	5: Not Applicabl	5: Not Applicabl	5: Not Applicabl	5: Not Applicabl	2: Condoms (only)	1	4: Cloth/Biting substanc	2: Mediu	0	0
2: Adults - SA	8	8	27	3	1	1		0	0	0	0	0	1	3: Sec/higher	1: Never married	3: >3	2: 1	5: Not Applicabl	5: Not Applicabl	5: Not Applicabl	5: Not Applicabl	2: Condoms (only)	1	2: Water/fingers only	1: Low	0	0
2: Adults - SA	8		19	1	0	0	0	0	0	0	0	0	1	3: Sec/higher	1: Never married	1: 1	2: 1	1: Yes	1: Yes	1: <=10 times	1: Never	4: Progesteron only	0	1: None	2: Mediu		0
6: Adolescents - SA	0	0	17	0	0	0	0	0	0	0	0	0	1	2: Prim/some sec	1: Never married	1: 1	2: 1	2: No	1: Yes	1: <=10 times	1: Never	2: Condoms (only)	0	1: None	1: Low	0.5	0
2: Adults - SA	10	10	27	2	0	1	0	0	0	0	0	0	0	3: Sec/higher	1: Never married	3: >3	2: 1	1: Yes	2: No	2: 11-30 times	2: <10 times	3: Combined Hormones	0	1: None	2: Mediu	0	0
2: Adults - SA	8	0	25	3	1	1	0	1	0	0	0	0	1	2: Prim/some sec	1: Never married	2: 2-3	2: 1	1: Yes	1: Yes	3: >30 times	1: Never	4: Progesteron only	1	2: Water/fingers only	2: Mediu	0	1
7: Vagina Pract - SA	4	0	23	1	1	1	0	0	0	0	0	1	0	3: Sec/higher	1: Never married	2: 2-3	2: 1	1: Yes	2: No	1: <=10 times	2: <10 times	4: Progesteron only	1	4: Cloth/Biting substanc	2: Mediu	0	0
2: Adults - SA	8	0	22	1	1	1	0	0	0	0	0	0	0	3: Sec/higher	1: Never married	2: 2-3	2: 1	1: Yes	1: Yes	2: 11-30 times	1: Never	4: Progesteron only	1	2: Water/fingers only	2: Mediu		0
2: Adults - SA	0	0	27	1	1	0	0	1	0	0	0	0	0	3: Sec/higher	3: Sep/Div/Wid	1: 1	1: 0	5: Not Applicabl	5: Not Applicabl	5: Not Applicabl	5: Not Applicabl	1: None	1	2: Water/fingers only	1: Low	0	0
4: Pregnant - SA	8	10	31	1	1	0	0	1	0	0	0	1	1	2: Prim/some sec	1: Never married	3: >3	2: 1	2: No	2: No	2: 11-30 times	3: >= 10 times	6: Pregnant	1	2: Water/fingers only	2: Mediu	0	0
4: Pregnant - SA	0	0	34	1	1	1	0	0	0	0	0	1	1	3: Sec/higher	2: Married	1: 1	2: 1	1: Yes	1: Yes	2: 11-30 times	3: >= 10 times	6: Pregnant	1	2: Water/fingers only	1: Low	0.5	1
2: Adults - SA	0	8	27	2	1	0	0	0	0	0	0	1	1	3: Sec/higher	2: Married	2: 2-3	2: 1	2: No	1: Yes	1: <=10 times	1: Never	4: Progesteron only	1	3: Water and soap	3: High	0.5	0
2: Adults - SA	0	0	29	3	1	0	0	0	0	0	0	1	0	3: Sec/higher	1: Never married	2: 2-3	2: 1	1: Yes	2: No	2: 11-30 times	3: >= 10 times	4: Progesteron only	1	2: Water/fingers only	2: Mediu	0.5	0
6: Adolescents - SA	0	0	17	0	1	0	0	0	0	0	0	0	0	2: Prim/some sec	1: Never married	2: 2-3	2: 1	2: No	1: Yes	1: <=10 times	1: Never	2: Condoms (only)	1	2: Water/fingers only	1: Low	1	1
2: Adults - SA		0	24	1	1	0	0	0	0	0	0	0	0	3: Sec/higher	1: Never married	3: >3	2: 1	2: No	2: No	1: <=10 times	2: <10 times	1: None	1	3: Water and soap	3: High	0.5	0
2: Adults - SA	2	0	23	1	0	0	0	0	0	0	0	0	1	3: Sec/higher	2: Married	2: 2-3	2: 1	1: Yes	2: No	3: >30 times	3: >= 10 times	3: Combined Hormones	0	1: None	1: Low	1	0
7: Vagina Pract - SA	10	0	31	1	1	0	0	1	0	0	0	1	0	3: Sec/higher	1: Never married	3: >3	2: 1	3: Don't know	2: No	1: <=10 times	2: <10 times	2: Condoms (only)	1	4: Cloth/Biting substanc	2: Mediu	0	1
2: Adults - SA	0	0	33	1	1	0	0	0	0	0	0	0	1	3: Sec/higher	1: Never married	2: 2-3	2: 1	1: Yes	2: No	2: 11-30 times	3: >= 10 times	3: Combined Hormones	1	2: Water/fingers only	1: Low		0
6: Adolescents - SA	0	0	17	0	0	1	0	0	0	0	0	0	0	2: Prim/some sec	1: Never married	2: 2-3	3: >1	2: No	1: Yes	1: <=10 times	1: Never	2: Condoms (only)	0	3: Water and soap	2: Mediu	0	0
2: Adults - SA	0	0	22	0	1	1	0	0	0	0	0	1	0	3: Sec/higher	1: Never married	3: >3	2: 1	2: No	2: No	3: >30 times	3: >= 10 times	1: None	1	3: Water and soap	1: Low	1	0
4: Pregnant - SA	0	0	19	0	1	0	0	0	0	0	0	0	0	2: Prim/some sec	1: Never married	3: >3	2: 1	1: Yes	2: No	1: <=10 times	2: <10 times	6: Pregnant	1	4: Cloth/Biting substanc	2: Mediu	0.5	0
6: Adolescents - SA	0	0	17	0	0	1	0	0	0	0	0	0	0	2: Prim/some sec	1: Never married	1: 1	2: 1	5: Not Applicabl	5: Not Applicabl	5: Not Applicabl	5: Not Applicabl	1: None	0	1: None	1: Low	0	0
6: Adolescents - SA	8	0	16	0	1	0	0	0	0	0	0	0	0	2: Prim/some sec	1: Never married	1: 1	2: 1	5: Not Applicabl	5: Not Applicabl	5: Not Applicabl	5: Not Applicabl	2: Condoms (only)	1	3: Water and soap	1: Low	0	0
6: Adolescents - SA	8	10	17	0	1	0	0	0	0	0	0	0	0	2: Prim/some sec	1: Never married	1: 1	1: 0	1: Yes	2: No	1: <=10 times	2: <10 times	1: None	1	2: Water/fingers only	2: Mediu		0
6: Adolescents - SA	7	6	17	0	0	1	0	0	0	0	0	0	0	2: Prim/some sec	1: Never married	1: 1	2: 1	3: Don't know	1: Yes	1: <=10 times	1: Never	2: Condoms (only)	0	1: None	2: Mediu	0	0
4: Pregnant - SA	10	0	40	3	1	1	0	0	0	0	0	1	1	2: Prim/some sec	2: Married	2: 2-3	2: 1	5: Not Applicabl	5: Not Applicabl	5: Not Applicabl	5: Not Applicabl	6: Pregnant	1	4: Cloth/Biting substanc	1: Low	0.5	1
4: Pregnant - SA	10	9	22	0	0	0	0	0	0	0	0	0	0	3: Sec/higher	1: Never married	2: 2-3	2: 1	1: Yes	2: No	2: 11-30 times	3: >= 10 times	6: Pregnant	0	1: None	1: Low	0	0
2: Adults - SA	0	0	28	1	1	1	0	0	0	0	0	1	0	3: Sec/higher	2: Married	1: 1	2: 1	1: Yes	2: No	2: 11-30 times	3: >= 10 times	4: Progesteron only	1	2: Water/fingers only	2: Mediu	0	0
4: Pregnant - SA	0	0	23	0	1	1	0	0	0	0	0	0	0	3: Sec/higher	1: Never married	1: 1	2: 1	2: No	2: No	3: >30 times	3: >= 10 times	6: Pregnant	1	2: Water/fingers only	2: Mediu		0
4: Pregnant - SA	10	0	33	1	0	1	0	0	0	0	0	1	0	3: Sec/higher	2: Married	2: 2-3	2: 1	2: No	2: No	3: >30 times	3: >= 10 times	6: Pregnant	0	1: None	2: Mediu		0
4: Pregnant - SA	0		25	0	1	1	0	0	0	0	0	1	0	3: Sec/higher	2: Married	2: 2-3	2: 1	1: Yes	2: No	3: >30 times	3: >= 10 times	6: Pregnant	1	3: Water and soap	3: High		0
6: Adolescents - SA	10	8	16	0	1	1	0	1	0	0	0	0	1	2: Prim/some sec	1: Never married	2: 2-3	3: >1	1: Yes	2: No	0: Missing	1: Never	2: Condoms (only)	1	3: Water and soap	2: Mediu	0.5	1
6: Adolescents - SA	8	0	17	0	0	0	0	0	0	0	0	0	1	2: Prim/some sec	1: Never married	1: 1	2: 1	5: Not Applicabl	5: Not Applicabl	5: Not Applicabl	5: Not Applicabl	2: Condoms (only)	0	1: None	1: Low		0
6: Adolescents - SA	0	0	16	0	0	1	0	0	0	0	0	0	1	2: Prim/some sec	1: Never married	1: 1	2: 1	5: Not Applicabl	5: Not Applicabl	5: Not Applicabl	5: Not Applicabl	2: Condoms (only)	0	1: None	1: Low	0.5	0
6: Adolescents - SA	7	8	16	0	0	0	0	0	0	0	0	0	1	2: Prim/some sec	1: Never married	2: 2-3	2: 1	1: Yes	1: Yes	1: <=10 times	1: Never	2: Condoms (only)	0	2: Water/fingers only	2: Mediu	0	0
4: Pregnant - SA	9	7	19	0	1	1	0	0	0	0	0	0	1	3: Sec/higher	1: Never married	1: 1	2: 1	1: Yes	2: No	2: 11-30 times	3: >= 10 times	6: Pregnant	0	1: None	1: Low	1	1
4: Pregnant - SA	10	8	23	1	1	0	0	1	0	0	0	0	1	3: Sec/higher	1: Never married	3: >3	2: 1	2: No	2: No	2: 11-30 times	3: >= 10 times	6: Pregnant	1	2: Water/fingers only	2: Mediu	0	0
6: Adolescents - SA	0	0	16	0	0	0	0	0	0	0	0	0	0	2: Prim/some sec	1: Never married	2: 2-3	3: >1	5: Not Applicabl	5: Not Applicabl	5: Not Applicabl	5: Not Applicabl	2: Condoms (only)	0	1: None	3: High	0.5	0
6: Adolescents - SA	10	10	16	0	0	0	0	0	0	0	0	0	0	2: Prim/some sec	1: Never married	1: 1	2: 1	2: No	1: Yes	1: <=10 times	1: Never	2: Condoms (only)	0	1: None	1: Low	0	0
4: Pregnant - SA	0	0	24	0	1	0	0	1	0	0	0	0	1	3: Sec/higher	1: Never married	3: >3	2: 1	2: No	2: No	1: <=10 times	2: <10 times	6: Pregnant	1	2: Water/fingers only	2: Mediu	0	0
4: Pregnant - SA	8	8	27	0	1	0	0	0	0	0	0	0	0	2: Prim/some sec	1: Never married	2: 2-3	2: 1	2: No	2: No	2: 11-30 times	3: >= 10 times	6: Pregnant	1	2: Water/fingers only	1: Low	0	0
2: Adults - SA	0	0	18	0	1	0	0	0	0	0	0	0	1	3: Sec/higher	1: Never married	3: >3	2: 1	3: Don't know	1: Yes	1: <=10 times	1: Never	2: Condoms (only)	1	2: Water/fingers only	3: High	0.5	0
4: Pregnant - SA	0	0	28	0	1	1	0	0	0	0	0	0	0	3: Sec/higher	2: Married	2: 2-3	2: 1	2: No	2: No	3: >30 times	3: >= 10 times	6: Pregnant	1	2: Water/fingers only	2: Mediu	0	0
2: Adults - SA	0		32	1	1	0	0	0	0	0	0	0	0	3: Sec/higher	1: Never married	3: >3	2: 1	5: Not Applicabl	5: Not Applicabl	5: Not Applicabl	5: Not Applicabl	4: Progesteron only	0	1: None	1: Low	0	0
2: Adults - SA	0	0	29	1	1	0	0	0	0	0	0	1	0	3: Sec/higher	1: Never married	3: >3	2: 1	2: No	2: No	2: 11-30 times	3: >= 10 times	3: Combined Hormones	1	2: Water/fingers only	1: Low	0.5	0
2: Adults - SA	5	8	34	2	1	1	0	0	0	0	0	1	1	2: Prim/some sec	1: Never married	2: 2-3	2: 1	2: No	2: No	3: >30 times	3: >= 10 times	1: None	1	2: Water/fingers only	1: Low	1	1
2: Adults - SA	0	1	26	3	1	1	0	0	0	0	0	1	1	3: Sec/higher	2: Married	3: >3	2: 1	2: No	2: No	2: 11-30 times	3: >= 10 times	4: Progesteron only	1	3: Water and soap	2: Mediu	1	1
4: Pregnant - SA	8	8	18	0	0	1	0	0	0	1	0	0	0	3: Sec/higher	1: Never married	1: 1	2: 1	1: Yes	2: No	3: >30 times	3: >= 10 times	6: Pregnant	0	1: None	1: Low	0.5	1
4: Pregnant - SA	0	0	24	0	0	1	0	0	0	0	0	0	1	3: Sec/higher	2: Married	1: 1	2: 1	3: Don't know	2: No	3: >30 times	3: >= 10 times	6: Pregnant	0	1: None	1: Low	0	1
2: Adults - SA	8	8	26	1	1	1	0	0	0	0	0	1	0	3: Sec/higher	1: Never married	2: 2-3	2: 1	1: Yes	2: No	2: 11-30 times	2: <10 times	1: None	1	2: Water/fingers only	2: Mediu	0.5	0
6: Adolescents - SA	9	10	16	0	1	0	0	0	0	0	0	0	0	2: Prim/some sec	1: Never married	2: 2-3	2: 1	5: Not Applicabl	5: Not Applicabl	5: Not Applicabl	5: Not Applicabl	2: Condoms (only)	0	1: None	1: Low	0.5	0
6: Adolescents - SA	0	1	16	0	1	0	0	0	0	0	0	0	0	2: Prim/some sec	1: Never married	1: 1	2: 1	2: No	1: Yes	1: <=10 times	2: <10 times	1: None	1	3: Water and soap	2: Mediu	0	0
6: Adolescents - SA	0	0	17	0	0	0	0	0	0	0	0	0	0	2: Prim/some sec	1: Never married	1: 1	2: 1	5: Not Applicabl	5: Not Applicabl	5: Not Applicabl	5: Not Applicabl	2: Condoms (only)	0	1: None	1: Low	0	0
4: Pregnant - SA	8	9	25	0	1	0	1	1	0	0	0	1	0	3: Sec/higher	2: Married	2: 2-3	2: 1	2: No	2: No	3: >30 times	3: >= 10 times	6: Pregnant	1	2: Water/fingers only	1: Low	1	1
6: Adolescents - SA	0	0	16	0	1	1	0	0	0	0	0	0	0	2: Prim/some sec	1: Never married	1: 1	2: 1	5: Not Applicabl	5: Not Applicabl	5: Not Applicabl	5: Not Applicabl	2: Condoms (only)	1	2: Water/fingers only	1: Low	0	0
4: Pregnant - SA	0	0	30	1	1	1	0	0	0	0	0	1	0	2: Prim/some sec	2: Married	2: 2-3	2: 1	1: Yes	2: No	3: >30 times	3: >= 10 times	6: Pregnant	1	2: Water/fingers only	1: Low	0.5	0
2: Adults - SA	8	0	27	3	1	1	0	0	0	0	0	0	1	3: Sec/higher	1: Never married	2: 2-3	2: 1	3: Don't know	2: No	3: >30 times	3: >= 10 times	4: Progesteron only	1	2: Water/fingers only	3: High	1	0
6: Adolescents - SA	10	10	17	0	1	1	0	0	0	0	0	0	0	2: Prim/some sec	1: Never married	2: 2-3	2: 1	1: Yes	2: No	1: <=10 times	2: <10 times	1: None	1	4: Cloth/Biting substanc	3: High	0.5	0
4: Pregnant - SA	0	0	26	1	0	0	0	0	0	0	0	1	0	2: Prim/some sec	2: Married	2: 2-3	2: 1	2: No	2: No	3: >30 times	3: >= 10 times	6: Pregnant	0	1: None	2: Mediu	1	0
4: Pregnant - SA	0	0	26	0	0	1	0	0	0	0	0	0	1	2: Prim/some sec	2: Married	2: 2-3	2: 1	2: No	2: No	3: >30 times	3: >= 10 times	6: Pregnant	0	1: None	2: Mediu	1	0
4: Pregnant - SA		0	27	0	0	1	0	0	0	0	0	0	0	3: Sec/higher	1: Never married	2: 2-3	2: 1	2: No	2: No	3: >30 times	3: >= 10 times	6: Pregnant	0	1: None	1: Low	0	0
4: Pregnant - SA	0	0	28	1	0	0	0	0	0	0	0	0	1	3: Sec/higher	1: Never married	2: 2-3	2: 1	2: No	2: No	2: 11-30 times	2: <10 times	6: Pregnant	0	1: None	1: Low	0.5	0
4: Pregnant - SA	0	0	22	0	0	1	0	0	0	0	0	0	0	3: Sec/higher	1: Never married	1: 1	2: 1	1: Yes	2: No	2: 11-30 times	3: >= 10 times	6: Pregnant	0	1: None	1: Low	0	0
4: Pregnant - SA	0	0	28	0	0	0	0	0	0	0	0	0	0	2: Prim/some sec	1: Never married	2: 2-3	2: 1	1: Yes	2: No	2: 11-30 times	3: >= 10 times	6: Pregnant	0	1: None	2: Mediu	0.5	0
4: Pregnant - SA	8	5	24	0	1	0	0	0	0	0	0	1	0	3: Sec/higher	1: Never married	3: >3	2: 1	2: No	2: No	3: >30 times	3: >= 10 times	6: Pregnant	1	2: Water/fingers only	1: Low	1	0
6: Adolescents - SA	8	8	16	0	0	0	0	0	0	0	0	0	1	2: Prim/some sec	1: Never married	1: 1	2: 1	5: Not Applicabl	5: Not Applicabl	5: Not Applicabl	5: Not Applicabl	1: None	1	2: Water/fingers only	1: Low	0.5	0
6: Adolescents - SA	8	10	16	0	1	0	0	0	0	0	0	0	1	2: Prim/some sec	1: Never married	2: 2-3	2: 1	5: Not Applicabl	5: Not Applicabl	5: Not Applicabl	5: Not Applicabl	1: None	0	1: None	2: Mediu	0.5	0
6: Adolescents - SA	10	5	16	0	0	0	0	0	0	0	0	0	0	2: Prim/some sec	1: Never married	1: 1	2: 1	1: Yes	1: Yes	1: <=10 times	1: Never	2: Condoms (only)	0	1: None	2: Mediu	0	0
4: Pregnant - SA	9	7	20	0	1	1	1	0	0	0	0	0	0	3: Sec/higher	1: Never married	2: 2-3	2: 1	1: Yes	2: No	3: >30 times	3: >= 10 times	6: Pregnant	1	2: Water/fingers only	1: Low	0.5	0
4: Pregnant - SA	0	0	24	0	1	1	0	0	0	0	0	0	0	2: Prim/some sec	2: Married	2: 2-3	3: >1	2: No	2: No	2: 11-30 times	3: >= 10 times	6: Pregnant	1	2: Water/fingers only	2: Mediu	1	0
4: Pregnant - SA	6	4	28	0	0	1	0	0	0	0	0	1	1	2: Prim/some sec	1: Never married	3: >3	2: 1	1: Yes	2: No	2: 11-30 times	3: >= 10 times	6: Pregnant	0	1: None	1: Low	0	0
6: Adolescents - SA			16	0	1	0	0	1	0	0	0	0	0	2: Prim/some sec	1: Never married	2: 2-3	1: 0	1: Yes	1: Yes	1: <=10 times	1: Never	3: Combined Hormones	1	2: Water/fingers only	2: Mediu	0.5	0
6: Adolescents - SA	10	8	16	1	1	0	0	1	0	0	0	0	0	2: Prim/some sec	1: Never married	1: 1	2: 1	1: Yes	1: Yes	1: <=10 times	1: Never	2: Condoms (only)	1	2: Water/fingers only	1: Low	1	1
6: Adolescents - SA	10	10	16	0	0	0	0	0	0	0	0	0	0	2: Prim/some sec	1: Never married	1: 1	2: 1	5: Not Applicabl	5: Not Applicabl	5: Not Applicabl	5: Not Applicabl	1: None	0	1: None	1: Low	0.5	1
6: Adolescents - SA	6	0	16	1	0	0	0	1	0	0	0	0	1	2: Prim/some sec	1: Never married	3: >3	2: 1	2: No	1: Yes	3: >30 times	1: Never	4: Progesteron only	0	1: None	3: High	0.5	0
6: Adolescents - SA	8	8	17	0	0	1	0	0	0	0	0	1	1	2: Prim/some sec	1: Never married	1: 1	2: 1	1: Yes	2: No	1: <=10 times	2: <10 times	3: Combined Hormones	0	1: None	2: Mediu	0.5	0
6: Adolescents - SA	9	6	16	0	0	1	0	0	0	0	0	0	1	2: Prim/some sec	1: Never married	2: 2-3	2: 1	5: Not Applicabl	5: Not Applicabl	5: Not Applicabl	5: Not Applicabl	2: Condoms (only)	0	1: None	2: Mediu		0
6: Adolescents - SA	0	4	16	0	1	0	0	0	0	0	0	0	0	2: Prim/some sec	1: Never married	1: 1	2: 1	2: No	1: Yes	1: <=10 times	1: Never	2: Condoms (only)	1	2: Water/fingers only	1: Low	0	0
6: Adolescents - SA	9	10	16	0	0	1	0	0	0	0	0	0	1	2: Prim/some sec	1: Never married	2: 2-3	2: 1	3: Don't know	1: Yes	1: <=10 times	1: Never	4: Progesteron only	0	1: None	2: Mediu	0.5	0

## Sheet: Coding
Variable	Label
antibiotics	Antibiotics (excluding OI prophylaxis in HIV+) use within 14 days of enrolment visit (0=No, 1=Yes)
age	Age at study start (yrs)
candida	Candida infection at screening visit (0=-,1=+)
chlamydia	Chlamydia infection at screening (0=-,1=+)
contraceptive	Current contraception use (text variable)
ectopy	Ectopy present (0=No,1=Yes)
education	Level of education (text variable)
frequencySex	Frequency of sex (last 3months) (text variable)
frequencyUP	Frequency of unprotected sex (last 3months)
gonorrhea	Gonorrhea test at screening (0=-,1=+)
grouptxt	Group and country (text variable)
HIV	HIV serostatus test result at baseline (0=-,1=+)
HSV2	HSV2 serostatus at baseline (0=-,1=+)
marit_status	Marital status (text variable)
nugent0	Nugent score at screening (0-10)
nugent1	Nugent score at enrolment (0-10)
parity	Parity (Number)
partnerCircumcised	All sexual partners (last 3 months) circumcised (text variable)
partnerCondom	Condom use last sexual contact (text variable)
psa	PSA present at enrolment visit (0=No,.5=Weak,1=Yes)
sexRiskTaking	Sexual risk taking (text variable)
sexpar3mcat	Number of sexual partners in last 3 months category (text variable)
sexparlifecat	Number of lifetime sexual partners category (text variable)
syphilis	Syphilis test result at screening visit (0=--/-+/+-,1=++)
trichomonas	Trichomonas test result at screening visit (IP, 0=-,1=+)
washProductsTxt	Use of products in vagina at enrolment visit (text variable)
washVagina	Wash vagina after bathing (0=No,1=Yes) at enrolment visit
washVagina0	Wash vagina after bathing (0=No,1=Yes) at screening visit
